# Supplementary material for: Treatment of E. coli Infections with T4-Related Bacteriophages Belonging to Class Caudoviricetes: Selecting Phage on the Basis of Their Generalized Transduction Capability
Source: Viruses. 2025 May 14;17(5):701. doi: 10.3390/v17050701 (PMC12115623; doi:10.3390/v17050701)
Supplement: Supplementary file 1 [file viruses-17-00701-s001.zip]

Archive with 4 entries (4 files):
- figure S1 Phylogenetic tree of TerS.pdf
- File S1 alignment of TerS.aln
- Table S2 Homologs of genes defined as components of the softcore genome of the viruses .pdf
- Table1 S1 List of phages.xlsx
