# Supplementary material for: Treatment of E. coli Infections with T4-Related Bacteriophages Belonging to Class Caudoviricetes: Selecting Phage on the Basis of Their Generalized Transduction Capability
Source: Viruses. 2025 May 14;17(5):701. doi: 10.3390/v17050701 (PMC12115623; doi:10.3390/v17050701)
Supplement: Supplementary file 1 [file viruses-17-00701-s001.zip › File S1 alignment of TerS.aln]

>Enterobacteria_phage_AR1
-----------------ME-GLDINKLLDISD--LPGID---------GEEIKVYEPLQLVEVK-----SNPQNRTPDLE
D-----DYGVVRRNMHFQQQMLMDAAKIFLETAKNADSPRHMEVFATLMGQMTTTNREILKLHKDMKDITSEQVGTKGAV
---PTGQMNIQNATVFMG----SPTELMDEIGDAYEAQEAR-EKVI--------------------------NGTTD---
>Enterobacteria_phage_ATK47
-----------------ME-GLDINKLLDISD--LPGIS---------GEEVEVYAPLQLVEVQ-----SNPQNRTPDLE
D-----DYSVVRKNMHFQQQMLMDAAKIFLETAKNADSPRHMEVFATLMGQMTTTNKEILKLHKDMKEITSEQVGTKSTA
---PSSQMNIQNATVFMG----SPTELMEEVGDAYEAQEAR-EKVI--------------------------NGTAN---
>Enterobacteria_phage_ATK48
-----------------ME-GLDINKLLDISD--LPGIS---------GEEVEVYAPLQLVEVQ-----SNPQNRTPDLE
D-----DYSVVRKNMHFQQQMLMDAAKIFLETAKNADSPRHMEVFATLMGQMTTTNKEILKLHKDMKEITSEQVGTKSTA
---PSSQMNIQNATVFMG----SPTELMEEVGDAYEAQEAR-EKVI--------------------------NGTAN---
>Enterobacteria_phage_Ac3
-----------------ME-GLDINKLLDISD--LPGID---------GEEIKVYEPLQLVEVK-----SNPQNRTPDLE
D-----DYGVVRRNMHFQQQMLMDAAKIFLETAKNADSPRHMEVFATLMGQMTTTNREILKLHKDMKDITSEQVGTKGAV
---PTGQMNIQNATVFMG----SPTELMDEIGDAYEAQEAR-EKVI--------------------------NGTTD---
>Enterobacteria_phage_Aplg8
-----------------ME-GLDINKLLDISD--LPGID---------GEEIKVYEPLQLVEVK-----SNPQNRTPDLE
D-----DYGVVRRNMHFQQQMLMDAAKIFLETAKNADSPRHMEVFATLMGQMTTTNREILKLHKDMKDITSEQVGTKGAI
---PTGQMNIQNATVFMG----SPTELMDEIGDAYEAQEAR-EKVI--------------------------DGTTD---
>Enterobacteria_phage_Brandy
----------------MSDLGLDMKQLMNFESLGLPG-SFDAE------EDRVSYDPLVLTPVE-----SHPEDRNIDLQ
R-----DYNEARQNIHFQNQMMMDAAKIYLELAKNSESPRFLQAFNGLMQQMSNNNKELLNIHKDMKKITEQAGEKKKEN
T--PAAPVNIQNATVFMG----SPSDLMDEIED----EEAR---VI--------------------------EGETV---
>Enterobacteria_phage_CC31
----------------MSE-QLDITKLLDIGD--LPGIN---------GEEVITYEPLQLIPVE-----SHPQNRTPDLE
D-----DYTIVRRNMHHQSQMLMDAAKIFLETAKNSDSPRHMEVFSTLIGQMTSTNKELLRLHKEMKEITNENTNTKGA-
---GNQAVNINNATVFVG----SPSDMMDEYGDAYEAQEAREEKVI--------------------------NGTTS---
>Enterobacteria_phage_Cognac
----------------MSDLGLDMKQLMNFESLGLPG-SFDAE------EDRVSYDPLVLTPVE-----SHPEDRNIDLQ
R-----DYNEARQNIHFQNQMMMDAAKIYLELAKNSESPRFLQAFNGLMQQMSNNNKELLNIHKDMKKITEQAGEKKKDN
T--PAAPVNIQNATVFMG----SPSDLMDEIED----EEAR---VI--------------------------EGETV---
>Enterobacteria_phage_GEC_3S
----------------MSDLGLDMKQLMNFESLGLPG-SFDAE------EDRVSYDPLVLTPVE-----SHPEDRNIDLQ
R-----DYNEARQNIHFQNQMMMDAAKIYLELAKNSESPRFLQAFNGLMQQMSNNNKELLNIHKDMKKITEQAGEKKKDN
T--PAAPVNIQNATVFMG----SPSDLMDEIED----EEAR---VI--------------------------EGETV---
>Enterobacteria_phage_HX01
-----------------ME-GLDINKLLDISD--LPGIS---------GEEVEVYAPLQLVEVQ-----SNPQNRTPDLE
D-----DYSVVRKNMHFQQQMLMDAAKIFLETAKNADSPRHMEVFATLMGQMTTTNKEILKLHKDMKEITSEQVGTKSAA
---PSSQMNIQNATVFMG----SPTELMEEVGDAYEAQEAR-EKVI--------------------------NGTAS---
>Enterobacteria_phage_IME08
-----------------MS-DLDINKLMDITD--LPGVT---------GEEVTAYEPIVLKEVE-----SNPQNRTPDLE
D-----DYSVVRRNLHFQQQMLMDAGKIFLEVAKNAESPRHMEVFATLMGQMTTTNKELLKLHKEMKDITAEQIGTKGGE
---PN-QTNIQNATIFMG----SPTDLMDEVGDAYEAQEER-EKVI--------------------------NGTTS---
>Enterobacteria_phage_JS10
-----------------MS-DLDINKLMDITD--LPGLT---------GEEVTAYEPIVLKEVE-----SNPQNRTPDLE
D-----DYSVVRRNLHFQQQMLMDAGKIFLEVAKNAESPRHMEVFATLMGQMTTTNKELLKLHKEMKDITAEQIGTKGGE
---PN-QTNIQNATIFMG----SPTDLMDEVGDAYEAQEER-EKVI--------------------------NGTTS---
>Enterobacteria_phage_JS98
-----------------MS-DLDINKLMDITD--LPGLT---------GEEVTAYEPIVLKEVE-----SNPQNRTPDLE
D-----DYSVVRRNLHFQQQMLMDAGKIFLEVAKNAESPRHMEVFATLMGQMTTTNKELLKLHKEMKDITAEQIGTKGGE
---PN-QTNIQNATIFMG----SPTDLMDEVGDAYEAQEER-EKVI--------------------------NGTTS---
>Enterobacteria_phage_JSE
----------------MSDLGLDMKQLMNFESLGLPG-SFDAE------EDRVSYDPLVLTPVE-----SHPEDRNIDLQ
R-----DYNEARQNIHFQNQMMMDAAKIYLELAKNSESPRFLQAFNGLMQQMSNNNKELLNIHKDMKKITEQAGEKKKDN
T--PAAPVNIQNATVFMG----SPSDLMDEIED----EEAR---VI--------------------------EGETV---
>Enterobacteria_phage_Kha5h
-----------------ME-GLDINKLLDISD--LPGID---------GEEIKVYEPLQLVEVK-----SNPQNRTPDLE
D-----DYGVVRRNMHFQQQMLMDAAKIFLETAKNADSPRHMEVFATLMGQMTTTNREILKLHKDMKDITSEQVGTKGAV
---PTGQMNIQNATVFMG----SPTELMDEIGDAYEAQEAR-EKVI--------------------------NGTTD---
>Enterobacteria_phage_Phi1
----------------MSDLGLDMKQLMNFESLGLPG-SFDAE------EDRVSYDPLVLTPVE-----SHPEDRNIDLQ
R-----DYNEARQNIHFQNQMMMDAAKIYLELAKNSESPRFLQAFNGLMQQMSNNNKELLNIHKDMKKITEQAGEKKKDN
T--PAAPVNIQNATVFMG----SPSDLMDEIED----EEAR---VI--------------------------EGETV---
>Enterobacteria_phage_QL01
-----------------MS-DLDISKLMDITD--LPGLS---------GEEVTAYEPLVLKEVE-----SNPQNRTPDLE
D-----DYSVVRRNLHFQQQMLMDAGKIFLEAAKNAESPRHMEVFATLMGQMTTTNKELLKLHKEMKDITAEQIGTKGGE
---PN-QTNIQNATIFMG----SPTDLMDEVGDAYEAQEER-EKVI--------------------------NGTTS---
>Enterobacteria_phage_RB10
-----------------ME-GLDINKLLDISD--LPGID---------GEEIKVYEPLQLVEVK-----SNPQNRTPDLE
D-----DYGVVRRNMHFQQQMLMDAAKIFLETAKNADSPRHMEVFATLMGQMTTTNREILKLHKDMKDITSEQVGTKGAV
---PTGQMNIQNATVFMG----SPTELMDEIGDAYEAQEAR-EKVI--------------------------DGTTD---
>Enterobacteria_phage_RB18
-----------------ME-GLDINKLLDISD--LPGID---------GEEIKVYEPLQLVEVK-----SNPQNRTPDLE
D-----DYGVVRRNMHFQQQMLMDAAKIFLETAKNADSPRHMEVFATLMGQMTTTNREILKLHKDMKDITSEQVGTKGAV
---PTGQMNIQNATVFMG----SPTELMDEIGDAYEAQEAR-EKVI--------------------------NGTTD---
>Enterobacteria_phage_RB27
--------------------------------------------------------------------------------
--------------MHFQQQMLMDAAKIFLETAKNADSPRHMEVFATLMGQMTTTNREILKLHKDMKDITSEQVGTKGAV
---PTGQMNIQNATVFMG----SPTELMDEIGDAYEAQEAR-EKVI--------------------------NGTTD---
>Enterobacteria_phage_RB3
-----------------ME-GLDINKLLDISD--LPGID---------GEEIKVYEPLQLVEVK-----SNPQNRTPDLE
D-----DYGVVRRNMHFQQQMLMDAAKIFLETAKNADSPRHMEVFATLMGQMTTTNREILKLHKDMKDITSEQVGTKGAV
---PTGQMNIQNATVFMG----SPTELMDEIGDAYEAQEAR-EKVI--------------------------DGTTD---
>Enterobacteria_phage_RB33
-----------------ME-GLDINKLLDISD--LPGID---------GEEIKVYEPLQLVEVK-----SNPQNRTPDLE
D-----DYGVVRRNMHFQQQMLMDAAKIFLETAKNADSPRHMEVFATLMGQMTTTNREILKLHKDMKDITSEQVGTKGAV
---PTGQMNIQNATVFMG----SPTELMDEIGDAYEAQEAR-EKVI--------------------------NGTTD---
>Enterobacteria_phage_RB43_isolate_RB43_GVA
-----------------ME-NLNLQELLNIDA--LPG-------GVESGEDVVIYEKLELKPVE-----SHPADRKPDLE
E-----DYSLARRTAHYMNQMIMDMAEIALHNAKNSESPRHVEVFTGLMNQLNSSNMGLMKIHKEMREITEEKTTTTPTD
K--TNEKVNIENATVFVG----SPTELMQKYGSAYEPKEGFIDGEV----------------V---EVNDDGNGTNDRSE
>Enterobacteria_phage_RB49
----------------MSDLGLDMKQLMNFESLGLPG-SFDAE------EDRVSYDPLVLTPVE-----SHPEDRNIDLQ
R-----DYNEARQNIHFQNQMMMDAAKIYLELAKNSESPRFLQAFNGLMQQMSNNNKELLNIHKDMKKITEQAGEKKKDN
T--PAAPVNIQNATVFMG----SPSDLMDEIED----EEAR---VI--------------------------EGETV---
>Enterobacteria_phage_RB5
-----------------ME-GLDINKLLDISD--LPGID---------GEEIKVYEPLQLVEVK-----SNPQNRTPDLE
D-----DYGVVRRNMHFQQQMLMDAAKIFLETAKNADSPRHMEVFATLMGQMTTTNREILKLHKDMKDITSEQVGTKGAV
---PTGQMNIQNATVFMG----SPTELMDEIGDAYEAQEAR-EKVI--------------------------DGTTD---
>Enterobacteria_phage_RB51
-----------------ME-GLDINKLLDISD--LPGID---------GEEIKVYEPLQLVEVK-----SNPQNRTPDLE
D-----DYGVVRRNMHFQQQMLMDAAKIFLETAKNADSPRHMEVFATLMGQMTTTNREILKLHKDMKDITSEQVGTKGAV
---PTGQMNIQNATVFMG----SPTELMDEIGDAYEAQEAR-EKVI--------------------------NGTTD---
>Enterobacteria_phage_RB55
-----------------ME-GLDINKLLDISD--LPGID---------GEEIKVYEPLQLVEVK-----SNPQNRTPDLE
D-----DYGVVRRNMHFQQQMLMDAAKIFLETAKNADSPRHMEVFATLMGQMTTTNREILKLHKDMKDITSEQVGTKGAV
---PTGQMNIQNATVFMG----SPTELMDEIGDAYEAQEAR-EKVI--------------------------NGTTD---
>Enterobacteria_phage_RB59
-----------------ME-GLDINKLLDISD--LPGID---------GEEIKVYEPLQLVEVK-----SNPQNRTPDLE
D-----DYGVVRRNMHFQQQMLMDAAKIFLETAKNADSPRHMEVFATLMGQMTTTNREILKLHKDMKDITSEQVGTKGAV
---PTGQMNIQNATVFMG----SPTELMDEIGDAYEAQEAR-EKVI--------------------------NGTTD---
>Enterobacteria_phage_RB6
-----------------ME-GLDINKLLDISD--LPGID---------GEEIKVYEPLQLVEVK-----SNPQNRTPDLE
D-----DYGVVRRNMHFQQQMLMDAAKIFLETAKNADSPRHMEVFATLMGQMTTTNREILKLHKDMKDITSEQVGTKGAV
---PTGQMNIQNATVFMG----SPTELMDEIGDAYEAQEAR-EKVI--------------------------DGTTD---
>Enterobacteria_phage_RB68
-----------------ME-GLDINKLLDISD--LPGID---------GEEIKVYEPLQLVEVK-----SNPQNRTPDLE
D-----DYGVVRRNMHFQQQMLMDAAKIFLETAKNADSPRHMEVFATLMGQMTTTNREILKLHKDMKDITSEQVGTKGAV
---PTGQMNIQNATVFMG----SPTELMDEIGDAYEAQEAR-EKVI--------------------------NGTTD---
>Enterobacteria_phage_RB69
-----------------ME-GLDINKLLDISD--LPGIS---------GEEVEVYAPLQLVEVQ-----SNPQNRTPDLE
D-----DYSVVRKNMHFQQQMLMDAAKIFLETAKNADSPRHMEVFATLMGQMTTTNKEILKLHKDMKEITSEQVGTKSAA
---PSSQMNIQNATVFMG----SPTELMEEVGDAYEAQEAR-EKVI--------------------------NGTTN---
>Enterobacteria_phage_RB7
-----------------ME-GLDINKLLDISD--LPGID---------GEEIKVYEPLQLVEVK-----SNPQNRTPDLE
D-----DYGVVRRNMHFQQQMLMDAAKIFLETAKNADSPRHMEVFATLMGQMTTTNREILKLHKDMKDITSEQVGTKGAV
---PTGQMNIQNATVFMG----SPTELMDEIGDAYEAQEAR-EKVI--------------------------DGTTD---
>Enterobacteria_phage_RB9
-----------------ME-GLDINKLLDISD--LPGID---------GEEIKVYEPLQLVEVK-----SNPQNRTPDLE
D-----DYGVVRRNMHFQQQMLMDAAKIFLETAKNADSPRHMEVFATLMGQMTTTNREILKLHKDMKDITSEQVGTKGAV
---PTGQMNIQNATVFMG----SPTELMDEIGDAYEAQEAR-EKVI--------------------------DGTTD---
>Enterobacteria_phage_SV76
-----------------ME-GLDINKLLDISD--LPGID---------GEEIKVYEPLQLVEVK-----SNPQNRTPDLE
D-----DYGVVRRNMHFQQQMLMDAAKIFLETAKNADSPRHMEVFATLMGQMTTTNREILKLHKDMKDITSEQVGTKGAV
---PTGQMNIQNATVFMG----SPTELMDEIGDAYEAQEAR-EKVI--------------------------NGTTN---
>Enterobacteria_phage_T4T
-----------------ME-GLDINKLLDISD--LPGID---------GEEIKVYEPLQLVEVK-----SNPQNRTPDLE
D-----DYGVVRRNMHFQQQMLMDAAKIFLETAKNADSPRHMEVFATLMGQMTTTNREILKLHKDMKDITSEQVGTKGAV
---PTGQMNIQNATVFMG----SPTELMDEIGDAYEAQEAR-EKVI--------------------------NGTTD---
>Enterobacteria_phage_T4_strain_147
-----------------ME-GLDINKLLDISD--LPGID---------GEEIKVYEPLQLVEVK-----SNPQNRTPDLE
D-----DYGVVRRNMHFQQQMLMDAAKIFLETAKNADSPRHMEVFATLMGQMTTTNREILKLHKDMKDITSEQVGTKGAV
---PTGQMNIQNATVFMG----SPTELMDEIGDAYEAQEAR-EKVI--------------------------NGTTD---
>Enterobacteria_phage_T4_strain_wild
-----------------ME-GLDINKLLDISD--LPGID---------GEEIKVYEPLQLVEVK-----SNPQNRTPDLE
D-----DYGVVRRNMHFQQQMLMDAAKIFLETAKNADSPRHMEVFATLMGQMTTTNREILKLHKDMKDITSEQVGTKGAV
---PTGQMNIQNATVFMG----SPTELMDEIGDAYEAQEAR-EKVI--------------------------NGTTD---
>Enterobacteria_phage_T6
-----------------ME-GLDINKLLDISD--LPGID---------GEEIKVYEPLQLVEVK-----SNPQNRTPDLE
D-----DYGVVRRNMHFQQQMLMDAAKIFLETAKNADSPRHMEVFATLMGQMTTTNREILKLHKDMKDITSEQVGTKGAV
---PTGQMNIQNATVFMG----SPTELMDEIGDAYEAQEAR-EKVI--------------------------NGTTD---
>Enterobacteria_phage_Whisky
----------------MSDLGLDMKQLMNFESLGLPG-SFDAE------EDRVSYDPLVLTPVE-----SHPEDRNIDLQ
R-----DYNEARQNIHFQNQMMMDAAKIYLELAKNSESPRFLQAFNGLMQQMSNNNKELLNIHKDMKKITEQAGEKKKDN
T--PAAPVNIQNATVFMG----SPSDLMDEIED----EEAR---II--------------------------EGETV---
>Enterobacteria_phage_ime09
-----------------ME-GLDINKLLDISD--LPGID---------GEEIKVYEPLQLVEVK-----SNPQNRTPDLE
D-----DYGVVRRNMHFQQQMLMDAAKIFLETAKNADSPRHMEVFATLMGQMTTTNREILKLHKDMKDITSEQVGTKGAV
---PTGQMNIQNATVFMG----SPTELMDEIGDAYEAQEAR-EKVI--------------------------NGTTD---
>Enterobacteria_phage_phiC600P9_MT630408
-----------------ME-GLDINKLLDISD--LPGID---------GEEIKVYEPLQLVEVK-----SNPQNRTPDLE
D-----DYGVVRRNMHFQQQMLMDAAKIFLETAKNADSPRHMEVFATLMGQMTTTNREILKLHKDMKDITSEQVGTKGAV
---PTGQMNIQNATVFMG----SPTELMDEIGDAYEAQEAR-EKVI--------------------------NGTTD---
>Enterobacteria_phage_vB_EcoM_ACG_C40
-----------------ME-GLDINKLLDISD--LPGID---------GEEIKVYEPLQLVEVK-----SNPQNRTPDLE
D-----DYGVVRRNMHFQQQMLMDAAKIFLETAKNADSPRHMEVFATLMGQMTTTNREILKLHKDMKDITSEQVGTKGAV
---PTGQMNIQNATVFMG----SPTELMDEIGDAYEAQEAR-EKVI--------------------------NGTTD---
>Enterobacteria_phage_vB_EcoM_IME281
-----------------MS-DLDINKLMDITD--LPGLT---------GEEVTAYEPLVLKEVE-----SNPQNRTPDLE
D-----DYSVVRRNLHFQQQMLMDAGKIFLEAAKNAESPRHMEVFATLMGQMTTTNKELLKLHKEMKDITAEQIGTKGGE
---PN-QTNIQNATIFMG----SPTDLMDEVGDAYEAQEER-EKVI--------------------------NGTTS---
>Enterobacteria_phage_vB_EcoM_IME339
-----------------ME-GLDINKLLDISD--LPGID---------GEEIKVYEPLQLVEVK-----SNPQNRTPDLE
D-----DYGVVRRNMHFQQQMLMDAAKIFLETAKNADSPRHMEVFATLMGQMTTTNREILKLHKDMKDITSEQVGTKGAV
---PTGQMNIQNATVFMG----SPTELMDEIGDAYEAQEAR-EKVI--------------------------NGTTD---
>Enterobacteria_phage_vB_EcoM_IME340
-----------------ME-GLDINKLLDISD--LPGID---------GEEIKVYEPLQLVEVK-----SNPQNRTPDLE
D-----DYGVVRRNMHFQQQMLMDAAKIFLETAKNADSPRHMEVFATLMGQMTTTNREILKLHKDMKDITSEQVGTKGAV
---PTGQMNIQNATVFMG----SPTELMDEIGDAYEAQEAR-EKVI--------------------------NGTTD---
>Enterobacteria_phage_vB_EcoM_IME341
-----------------MS-DLDINKLMDITD--LPGLT---------GEEVTAYEPIVLKEVE-----SNPQNRTPDLE
D-----DYSVVRRNLHFQQQMLMDAGKIFLEVAKNAESPRHMEVFATLMGQMTTTNKELLKLHKEMKDITAEQIGTKGGE
---PN-QTNIQNATIFMG----SPTDLMDEVGDAYEAQEER-EKVI--------------------------NGTTS---
>Enterobacteria_phage_vB_EcoM_IME540
-----------------MS-DLDISKLMDITD--LPGLS---------GEEVTAYEPLVLKEVE-----SNPQNRTPDLE
D-----DYSVVRRNLHFQQQMLMDAGKIFLEAAKNAESPRHMEVFATLMGQMTTTNKELLKLHKEMKDITAEQIGTKGGE
---PN-QTNIQNATIFMG----SPTDLMDEVGDAYEAQEER-EKVI--------------------------NGTTS---
>Enterobacteria_phage_vB_EcoM_VR20
-----------------MS-ELDINKLMDITD--LPGIA---------GEEVTAYEPLVLKEVE-----SNPNNRTPDLE
D-----DYSVVRKNLHFQQQMLMDAGKIFLEAAKNAESPRHMEVFATLMGQMTTTNKELLKLHKEMKEITAEQIGTKGGA
---PS-QTNIENATIFMG----SPADLMDEVGDSYEAQERQ-EKII--------------------------NGTAG---
>Enterobacteria_phage_vB_EcoM_VR25
-----------------MS-ELDINKLMDITD--LPGIA---------GEEVTAYEPLVLKEVE-----SNPNNRTPDLE
D-----DYSVVRKNLHFQQQMLMDAGKIFLEAAKNAESPRHMEVFATLMGQMTTTNKELLKLHKEMKEITAEQIGTKGGA
---PS-QTNIENATIFMG----SPADLMDEVGDSYEAQERQ-EKII--------------------------NGTAG---
>Enterobacteria_phage_vB_EcoM_VR26
-----------------MS-ELDINKLMDITD--LPGIA---------GEEVTAYEPLVLKEVE-----SNPNNRTPDLE
D-----DYSVVRKNLHFQQQMLMDAGKIFLEAAKNAESPRHMEVFATLMGQMTTTNKELLKLHKEMKEITAEQIGTKGGA
---PS-QTNIENATIFMG----SPADLMDEVGDSYEAQERQ-EKII--------------------------NGTAG---
>Enterobacteria_phage_vB_EcoM_VR5
-----------------MS-DLDINKLMDITD--LPGLS---------GDEVVPYEPIVLKEVE-----SNPQNRTPDLE
D-----DYSVVRKNLHFQQQMLMDAGKIFLEVAKNAESPRHMEVFATLMGQMTTTNKELLKLHKEMKDITAEQIGTKGGE
---PN-QTNIQNATIFMG----SPTDLMDEVGDAYEAQEER-EKVI--------------------------NGTTS---
>Enterobacteria_phage_vB_EcoM_VR7
-----------------MS-ELDINKLMDITD--LPGIA---------GEEVTAYEPLVLKEVE-----SNPNNRTPDLE
D-----DYSVVRKNLHFQQQMLMDAGKIFLEAAKNAESPRHMEVFATLMGQMTTTNKELLKLHKEMKEITAEQIGTKGGA
---PS-QTNIENATIFMG----SPADLMDEVGDSYEAQERQ-EKII--------------------------NGTAG---
>Escherichia_coli_O157_typing_phage_3
-----------------ME-GLDINKLLDISD--LPGIS---------GEEVEVYAPLQLVEVQ-----SNPQNRTPDLE
D-----DYSVVRKNMHFQQQMLMDAAKIFLETAKNADSPRHMEVFATLMGQMTTTNKEILKLHKDMKEITSEQVGTKSAA
---PSSQMNIQNATVFMG----SPTELMEEVGDAYEAQEAR-EKVI--------------------------NGPAS---
>Escherichia_coli_O157_typing_phage_6
-----------------ME-GLDINKLLDISD--LPGIS---------GEEVEVYAPLQLVEVQ-----SNPQNRTPDLE
D-----DYSVVRKNMHFQQQMLMDAAKIFLETAKNADSPRHMEVFATLMGQMTTTNKEILKLHKDMKEITSEQVGTKSAA
---PSSQMNIQNATVFMG----SPTELMEEVGDAYEAQEAR-EKVI--------------------------NGPAS---
>Escherichia_coli_phage_phiS
----------------MSDLGLDMKQLMNFESLGLPG-SFDAE------EDRVSYDPLVLTPVE-----SHPEDRNIDLQ
R-----DYNEARQNIHFQNQMMMDAAKIYLELAKNSESPRFLQAFNGLMQQMSNNNKELLNIHKDMKKITEQAGEKKKDN
T--PAAPVNIQNATVFMG----SPSDLMDEIED----EEAR---VI--------------------------EGETV---
>Escherichia_phage_107
-----------------ME-GLDINKLLDISD--LPGID---------GEEIKVYEPLQLVEVK-----SNPQNRTPDLE
D-----DYGVVRRNMHFQQQMLMDAAKIFLETAKNADSPRHMEVFATLMGQMTTTNREILKLHKDMKDITSEQVGTKGAV
---PTGQMNIQNATVFMG----SPTELMDEIGDAYEAQEAR-EKVI--------------------------NGTTD---
>Escherichia_phage_132
-----------------ME-GLDINKLLDISD--LPGID---------GEEIKVYEPLQLVEVK-----SNPQNRTPDLE
D-----DYGVVRRNMHFQQQMLMDAAKIFLETAKNADSPRHMEVFATLMGQMTTTNREILKLHKDMKDITSEQVGTKGAV
---PTGQMNIQNATVFMG----SPTELMDEIGDAYEAQEAR-EKVI--------------------------NGTTD---
>Escherichia_phage_215Ecol030PP
-----------------ME-GLDINKLLDISD--LPGID---------GEEIKVYEPLQLVEVK-----SNPQNRTPDLE
D-----DYGVVRRNMHFQQQMLMDAAKIFLETAKNADSPRHMEVFATLMGQMTTTNREILKLHKDMKDITSEQVGTKGAV
---PTGQMNIQNATVFMG----SPTELMDEIGDAYEAQEAR-EKVI--------------------------NGTTD---
>Escherichia_phage_232Ecol030PP
-----------------ME-GLDINKLLDISD--LPGID---------GEEIKVYEPLQLVEVK-----SNPQNRTPDLE
D-----DYGVVRRNMHFQQQMLMDAAKIFLETAKNADSPRHMEVFATLMGQMTTTNREILKLHKDMKDITSEQVGTKGAV
---PTGQMNIQNATVFMG----SPTELMDEIGDAYEAQEAR-EKVI--------------------------NGTTD---
>Escherichia_phage_235Ecol030PP
-----------------ME-GLDINKLLDISD--LPGID---------GEEIKVYEPLQLVEVK-----SNPQNRTPDLE
D-----DYGVVRRNMHFQQQMLMDAAKIFLETAKNADSPRHMEVFATLMGQMTTTNREILKLHKDMKDITSEQVGTKGAV
---PTGQMNIQNATVFMG----SPTELMDEIGDAYEAQEAR-EKVI--------------------------NGTTD---
>Escherichia_phage_236Ecol005PP
-----------------ME-GLDINKLLDISD--LPGID---------GEEIKVYEPLQLVEVK-----SNPQNRTPDLE
D-----DYGVVRRNMHFQQQMLMDAAKIFLETAKNADSPRHMEVFATLMGQMTTTNREILKLHKDMKDITSEQVGTKGAV
---PTGQMNIQNATVFMG----SPTELMDEIGDAYEAQEAR-EKVI--------------------------NGTTD---
>Escherichia_phage_241
-----------------ME---------AVSP--RPGIDFDEKTGEWFGERPEGYQPIPEPPSL--EDIASKESKVPEFA
DTDATTDYKRIRDTTYAMQEATMFMMGQAAKLAASTEAPRAFSVFRELGELMRGLNKDLMENQKTIKAVTGDKEPPTDDT
TV-DVTTSPDGTTTVSVGKKARSSRDLLKTIEDARRRAEERAQAKA---TQQTEDEIIDGETV---DVKEKDDGVSEA--
>Escherichia_phage_303Ecol101PP
-----------------ME-GLDINKLLDISD--LPGID---------GEEIKVYEPLQLVEVK-----SNSQNRTPDLE
D-----DYGVVRRNMHFQQQMLMDAAKIFLETAKNADSPRHMEVFATLMGQMTTTNREILKLHKDMKDITSEQVGTKGAV
---LTGQMNIQNATVFMG----SPTELMDEIGDAYEAQEAR-EKVI--------------------------NGTTD---
>Escherichia_phage_308Ecol101PP
-----------------ME-GLDINKLLDISD--LPGIS---------GEEVEVYAPLQLVEVQ-----SNPQNRTPDLE
D-----DYSVVRKNMHFQQQMLMDAAKIFLETAKNADSPRHMEVFATLMGQMTTTNKEILKLHKDMKEITSEQVGTKSTA
---PSSQMNIQNATVFMG----SPTELMEEVGDAYEAQEAR-EKVI--------------------------NGTAN---
>Escherichia_phage_310Ecol104PP
-----------------ME-GLDINKLLDISD--LPGID---------GEEIKVYEPLQLVEVK-----SNPQNRTPDLE
D-----DYGVVRRNMHFQQQMLMDAAKIFLETAKNADSPRHMEVFATLMGQMTTTNREILKLHKDMKDITSEQVGTKGAV
---PTGQMNIQNATVFMG----SPTELMDEIGDAYEAQEAR-EKVI--------------------------NGTTD---
>Escherichia_phage_348Ecol098PP
-----------------ME-GLDINKLLDISD--LPGIS---------GEEVEVYAPLQLVEVQ-----SNPQNRTPDLE
D-----DYSVVRKNMHFQQQMLMDAAKIFLETAKNADSPRHMEVFATLMGQMTTTNKEILKLHKDMKEITSEQVGTKSTA
---PSSQMNIQNATVFMG----SPTELMEEVGDAYEAQEAR-EKVI--------------------------NGTAN---
>Escherichia_phage_4E10
-----------------ME-GLDINKLLDISD--LPGID---------GEEIKVYEPLQLVEVK-----SNPQNRTPDLE
D-----DYGVVRRNMHFQQQMLMDAAKIFLETAKNADSPRHMEVFATLMGQMTTTNREILKLHKDMKDITSEQVGTKGAV
---PTGQMNIQNATVFMG----SPTELMDEIGDAYEAQEAR-EKVI--------------------------NGTTD---
>Escherichia_phage_55
-----------------ME-GLDINKLLDISD--LPGIS---------GEEVEVYAPLQLVEVQ-----SNPQNRTPDLE
D-----DYSVVRKNMHFQQQMLMDAAKIFLETAKNADSPRHMEVFATLMGQMTTTNKEILKLHKDMKEITSEQVGTKSAA
---PSSQMNIQNATVFMG----SPTELMEEVGDAYEAQEAR-EKVI--------------------------NGTAS---
>Escherichia_phage_A221
MSAMSERLLSTLSAIQARD-EVAQEVMEKTSP--IAGKDYDPDTGEWLGEKPAGYEPVVFPPSLDPEELKPKESKVPDFE
DTDATTDYKRIRDTTYAMQEATMFMMGQAAKLATTTEAPRAFTVFKELGELMRGLNKDLMENQKTIKAVTGDREPPPGDE
TTVEVTTSPDGTTTVNVGKQARSSRDLLKTIEDARKRAEERAAAKAASKGPDPEEDVIDVQAEPQPKEEGEDDGVSEA--
>Escherichia_phage_ADUt
-----------------ME-GLDINKLLDISD--LPGID---------GEEIKVYEPLQLVEVK-----SNPQNRTPDLE
D-----DYGVVRRNMHFQQQMLMDAAKIFLETAKNADSPRHMEVFATLMGQMTTTNREILKLHKDMKDITSEQVGTKGAV
---PTGQMNIQNATVFMG----SPTELMDEIGDAYEAQEAR-EKVI--------------------------NGTTD---
>Escherichia_phage_APCEc01
-----------------ME-GLDINKLLDISD--LPGIS---------GEEVEVYAPLQLVEVQ-----SNPQNRTPDLE
D-----DYSVVRKNMHFQQQMLMDAAKIFLETAKNADSPRHMEVFATLMGQMTTTNKEILKLHKDMKEITSEQVGTKSTA
---PSSQMNIQNATVFMG----SPTELMEEVGDAYEAQEAR-EKVI--------------------------NGTAN---
>Escherichia_phage_APTC_EC_2A
-----------------ME-GLDINKLLDISD--LPGID---------GEEIKVYEPLQLVEVK-----SNPQNRTPDLE
D-----DYGVVRRNMHFQQQMLMDAAKIFLETAKNADSPRHMEVFATLMGQMTTTNREILKLHKDMKDITSEQVGTKGAV
---PTGQMNIQNATVFMG----SPTELMDEIGDAYEAQEAR-EKVI--------------------------NGTTD---
>Escherichia_phage_AV101
MSAMSERLLSTLSAIQARD-EVAQEVMEKTSP--VAGKDYDPDTGVWLGEKPVGYEPVVFPPSLDPEELKPKESKVPDFE
DTDATTDYKRIRDTTYAMQEATMFMMGQAAKLATTTEAPRAFTVFKELGELMRGLNKDLMENQKTIKAVTGDREPPPGDE
TTVEVTTSPDGTTTVNVGKQARSSRDLLKTIEDARKRAEERAAAKAASKGPDPEEDVIDVQAEPQPKEEGEDNGVSEA--
>Escherichia_phage_AV108
----------------MSDLGLDMKQLMNFESLGLPG-SFDAE------EDRVSYDPLVLTPVE-----SHPEDRNIDLQ
R-----DYNEARQNIHFQNQMMMDAAKIYLELAKNSESPRFLQAFNGLMQQMSNNNKELLNIHKDMKKITEQAGEKKKDN
T--PAAPVNIQNATVFMG----SPSDLMDEIED----EEAR---VI--------------------------EGETV---
>Escherichia_phage_AV109
-----------------ME-GLDINKLLDISD--LPGIS---------GEEVEVYAPLQLVEVQ-----SNPQNRTPDLE
D-----DYSVVRKNMHFQQQMLMDAAKIFLETAKNADSPRHMEVFATLMGQMTTTNKEILKLHKDMKEITSEQVGTKSTA
---PSSQMNIQNATVFMG----SPTELMEEVGDAYEAQEAR-EKVI--------------------------NGTAN---
>Escherichia_phage_AV110
-----------------ME-GLDINKLLDISD--LPGIS---------GEEVEVYAPLQLVEVQ-----SNPQNRTPDLE
D-----DYSVVRKNMHFQQQMLMDAAKIFLETAKNADSPRHMEVFATLMGQMTTTNKEILKLHKDMKEITSEQVGTKSTA
---PSSQMNIQNATVFMG----SPTELMEEVGDAYEAQEAR-EKVI--------------------------NGTAN---
>Escherichia_phage_AV111
-----------------ME-GLDINKLLDISD--LPGIS---------GEEVEVYAPLQLVEVQ-----SNPQNRTPDLE
D-----DYSVVRKNMHFQQQMLMDAAKIFLETAKNADSPRHMEVFATLMGQMTTTNKEILKLHKDMKEITSEQVGTKSSA
---PSSQMNIQNATVFMG----SPTELMEEVGDAYEAQEAR-EKVI--------------------------NGTAN---
>Escherichia_phage_AV112
-----------------ME-GLDINKLLDISD--LPGIS---------GEEVEVYAPLQLVEVQ-----SNPQNRTPDLE
D-----DYSVVRKNMHFQQQMLMDAAKIFLETAKNADSPRHMEVFATLMGQMTTTNKEILKLHKDMKEITSEQVGTKSTA
---PSSQMNIQNATVFMG----SPTELMEEVGDAYEAQEAR-EKVI--------------------------NGTAS---
>Escherichia_phage_AV113
-----------------ME-GLDINKLLDISD--LPGIS---------GEEVEVYAPLQLVEVQ-----SNPQNRTPDLE
D-----DYSVVRKNMHFQQQMLMDAAKIFLETAKNADSPRHMEVFATLMGQMTTTNKEILKLHKDMKEITSEQVGTKSTA
---PSSQMNIQNATVFMG----SPTELMEEVGDAYEAQEAR-EKVI--------------------------NGTAS---
>Escherichia_phage_AV114
-----------------ME-GLDINKLLDISD--LPGIS---------GEEVEVYAPLQLVEVQ-----SNPQNRTPDLE
D-----DYSVVRKNMHFQQQMLMDAAKIFLETAKNADSPRHMEVFATLMGQMTTTNKEILKLHKDMKEITSEQVGTKSTA
---PSSQMNIQNATVFMG----SPTELMEEVGDAYEAQEAR-EKVI--------------------------NGTAN---
>Escherichia_phage_AV115
-----------------ME-GLDINKLLDISD--LPGIS---------GEEVEVYAPLQLVEVQ-----SNPQNRTPDLE
D-----DYSVVRKNMHFQQQMLMDAAKIFLETAKNADSPRHMEVFATLMGQMTTTNKEILKLHKDMKEITSEQVGTKSTA
---PSSQMNIQNATVFMG----SPTELMEEVGDAYEAQEAR-EKVI--------------------------NGTAN---
>Escherichia_phage_AV116
-----------------ME-GLDINKLLDISD--LPGIS---------GEEVEVYAPLQLVEVQ-----SNPQNRTPDLE
D-----DYSVVRKNMHFQQQMLMDAAKIFLETAKNADSPRHMEVFATLMGQMTTTNKEILKLHKDMKEITSEQVGTKSTA
---PSSQMNIQNATVFMG----SPTELMEEVGDAYEAQEAR-EKVI--------------------------NGTAN---
>Escherichia_phage_AV117
-----------------ME-GLDINKLLDISD--LPGIS---------GEEVEVYAPLQLVEVQ-----SNPQNRTPDLE
D-----DYSVVRKNMHFQQQMLMDAAKIFLETAKNADSPRHMEVFATLMGQMTTTNKEILKLHKDMKEITSEQVGTKSTA
---PSSQMNIQNATVFMG----SPTELMEEVGDAYEAQEAR-EKVI--------------------------NGTAS---
>Escherichia_phage_AV118
-----------------ME-GLDINKLLDISD--LPGIS---------GEEVEVYAPLQLVEVQ-----SNPQNRTPDLE
D-----DYSVVRKNMHFQQQMLMDAAKIFLETAKNADSPRHMEVFATLMGQMTTTNKEILKLHKDMKEITSEQVGTKSTA
---PSSQMNIQNATVFMG----SPTELMEEVGDAYEAQEAR-EKVI--------------------------NGTAS---
>Escherichia_phage_AV119
-----------------ME-GLDINKLLDISD--LPGID---------GEEIKVYEPLQLVEVK-----SNPQNRTPDLE
D-----DYGVVRRNMHFQQQMLMDAAKIFLETAKNADSPRHMEVFATLMGQMTTTNREILKLHKDMKDITSEQVGTKGAV
---PTGQMNIQNATVFMG----SPTELMDEIGDAYEAQEAR-EKVI--------------------------NGTTD---
>Escherichia_phage_AV120
-----------------ME-GLDINKLLDISD--LPGID---------GEEIKVYEPLQLVEVK-----SNPQNRTPDLE
D-----DYGVVRRNMHFQQQMLMDAAKIFLETAKNADSPRHMEVFATLMGQMTTTNREILKLHKDMKDITSEQVGTKGAV
---PTGQMNIQNATVFMG----SPTELMDEIGDAYEAQEAR-EKVI--------------------------NGTTD---
>Escherichia_phage_AV121
-----------------ME-GLDINKLLDISD--LPGID---------GEEIKVYEPLQLVEVK-----SNPQNRTPDLE
D-----DYGVVRRNMHFQQQMLMDAAKIFLETAKNADSPRHMEVFATLMGQMTTTNREILKLHKDMKDITSEQVGTKGAV
---PTGQMNIQNATVFMG----SPTELMDEIGDAYEAQEAR-EKVI--------------------------NGTTD---
>Escherichia_phage_AV122
-----------------ME-GLDINKLLDISD--LPGID---------GEEIKVYEPLQLVEVK-----SNPQNRTPDLE
D-----DYGVVRRNMHFQQQMLMDAAKIFLETAKNADSPRHMEVFATLMGQMTTTNREILKLHKDMKDITSEQVGTKGAV
---PTGQMNIQNATVFMG----SPTELMDEIGDAYEAQEAR-EKVI--------------------------NGTTD---
>Escherichia_phage_AdolfPortmann
-----------------ME-GLDINKLLDISD--LPGID---------GEEIKVYEPLQLVEVK-----SNPQNRTPDLE
D-----DYGVVRRNMHFQQQMLMDAAKIFLETAKNADSPRHMEVFATLMGQMTTTNREILKLHKDMKDITSEQVGTKGAV
---PTGQMNIQNATVFMG----SPTELMDEIGDAYEAQEAR-EKVI--------------------------NGTTD---
>Escherichia_phage_AlbertHofmann
-----------------ME-GLDINKLLDISD--LPGIS---------GEEVEVYAPLQLVEVQ-----SNPQNRTPDLE
D-----DYSVVRKNMHFQQQMLMDAAKIFLETAKNADSPRHMEVFATLMGQMTTTNKEILKLHKDMKEITSEQVGTKSAA
---PSSQMNIQNATVFMG----SPTELMEEVGDAYEAQEAR-EKVI--------------------------NGTAS---
>Escherichia_phage_AnYang
-----------------MS-DLDINKLMDITD--LPGLT---------GEEVTAYEPLVLKEVE-----SNPQNRTPDLE
D-----DYSVVRRNLHFQQQMLMDAGKIFLEAAKNAESPRHMEVFATLMGQMTTTNKELLKLHKEMKDITAEQIGTKGGE
---PN-QTNIQNATIFMG----SPTDLMDEVGDAYEAQEER-EKVI--------------------------NGTTS---
>Escherichia_phage_AndreasVesalius
-----------------ME-GLDINKLLDISD--LPGID---------GEEIKVYEPLQLVEVK-----SNPQNRTPDLE
D-----DYRVVRRNMHFQQQMLMDAAKIFLETAKNADSPRHMEVFATLMGQMTTTNREILKLHKDMKDITSEQVGTKGAV
---PTGQMNIQNATVFMG----SPTELMDEIGDAYEAQEAR-EKVI--------------------------NGTTD---
>Escherichia_phage_AugustSocin
-----------------ME-GLDINKLLDISD--LPGID---------GEEIKVYEPLQLVEVK-----SNPQNRTPDLE
D-----DYGVVRRNMHFQQQMLMDAAKIFLETAKNADSPRHMEVFATLMGQMTTTNREILKLHKDMKDITSEQVGTKGAV
---PTGQMNIQNATVFMG----SPTELMDEIGDAYEAQEAR-EKVI--------------------------NGTTD---
>Escherichia_phage_BEU50
-----------------ME-GLDINKLLDISD--LPGIS---------GEEVEVYAPLQLVEVQ-----SNPQNRTPDLE
D-----DYSVVRKNMHFQQQMLMDAAKIFLETAKNADSPRHMEVFATLMGQMTTTNKEILKLHKDMKEITSEQVGTKSAA
---PSSQMNIQNATVFMG----SPTELMEEVGDAYEAQEAR-EKVI--------------------------NGTAS---
>Escherichia_phage_BF15
-----------------ME-GLDINKLLDISD--LPGID---------GEEIKVYEPLQLVEVK-----SNPQNRTPDLE
D-----DYGVVRRNMHFQQQMLMDAAKIFLETAKNADSPRHMEVFATLMGQMTTTNREILKLHKDMKDITSEQVGTKGAV
---PTGQMNIQNATVFMG----SPTELMDEIGDAYEAQEAR-EKVI--------------------------NGTTD---
>Escherichia_phage_BP32
-----------------ME-GLDINKLLDISD--LPGID---------GEEIKVYEPLQLVEVK-----SNPQNRTPDLE
D-----DYGVVRRNMHFQQQMLMDAAKIFLETAKNADSPRHMEVFATLMGQMTTTNREILKLHKDMKDITSEQVGTKGAV
---PTGQMNIQNATVFMG----SPTELMDEIGDAYEAQEAR-EKVI--------------------------NGTTD---
>Escherichia_phage_BW_1
-----------------ME-GLDINKLLDISD--LPGID---------GEEIKVYEPLQLVEVK-----SNPQNRTPDLE
D-----DYGVVRRNMHFQQQMLMDAAKIFLETAKNADSPRHMEVFATLMGQMTTTNREILKLHKDMKDITSEQVGTKGAV
---PTGQMNIQNATVFMG----SPTELMDEIGDAYEAQEAR-EKVI--------------------------NGTTD---
>Escherichia_phage_BYEP01
-----------------ME-GLDINKLLDISD--LPGID---------GEEIKVYEPLQLVEVK-----SNPQNRTPDLE
D-----DYGVVRRNMHFQQQMLMDAAKIFLETAKNADSPRHMEVFATLMGQMTTTNREILKLHKDMKDITSEQVGTKGAV
---PTGQMNIQNATVFMG----SPTELMDEIGDAYEAQEAR-EKVI--------------------------NGTTD---
>Escherichia_phage_C6
-----------------MS-DLDISKLMDITD--LPGVT---------GEEVTAYEPIVLKEVE-----SNPQNRTPDLE
D-----DYSVVRRNLHFQQQMLMDAGKIFLEVAKNAESPRHMEVFATLMGQMTTTNKELLKLHKEMKDITAEQIGTKGGE
---PN-QTNIQNATIFMG----SPTDLMDEVGDAYEAQEER-EKVI--------------------------NGTTS---
>Escherichia_phage_CJ20
-----------------MS-ELDINKLMDITD--LPGIA---------GEEVTAYEPLVLKEVE-----SNPNNRTPDLE
D-----DYSVVRKNLHFQQQMLMDAGKIFLEAAKNAESPRHMEVFATLMGQMTTTNKELLKLHKEMKEITAEQIGTKGG-
---ASSQTNIENATIFMG----SPADLMDEVGDSYEAQERQ-EKII--------------------------NGTAG---
>Escherichia_phage_CLB_P2
-----------------MS-DLDINKLMDITD--LPGLT---------GEEVTAYEPIVLKEVE-----SNPQNRTPDLE
D-----DYSVVRRNLHFQQQMLMDAGKIFLEVAKNAESPRHMEVFATLMGQMTTTNKELLKLHKEMKDITAEQIGTKGGE
---PN-QTNIQNATIFMG----SPTDLMDEVGDAYEAQEER-EKVI--------------------------NGTTS---
>Escherichia_phage_Cba120
MSNMSERLLATLDAVTARD-EVGKEAMEAVAP--RPGIDFDENTGEWFGERPEGYQPIPEPPSL--EDIASKESKVPEFA
DTDATTDYKRIRDTTYAMQEATMFMMGQAAKLAASTEAPRAFSVFRELGELMRGLNKDLMENQKTIKAVTGDKEPPVDDT
TV-DVTTSPDGTTTVSVGKKARSSRDLLKTIEDARRRAEERAQAKA---AQQPEDEIIDGETV---DVKEEDDGVSEA--
>Escherichia_phage_ChristianSchoenbein
-----------------ME-GLDINKLLDISD--LPGIS---------GEEVEVYAPLQLVEVQ-----SNPQNRTPDLE
D-----DYSVVRKNMHFQQQMLMDAAKIFLETAKNADSPRHMEVFATLMGQMTTTNKEILKLHKDMKEITSEQVGTKSAA
---PSSQMNIQNATVFMG----SPTELMEEVGDAYEAQEAR-EKVI--------------------------NGTAS---
>Escherichia_phage_D5505
-----------------ME-GLDINKLLDISD--LPGID---------GEEIKVYEPLQLVEVK-----SNPQNRTPDLE
D-----DYGVVRRNMHFQQQMLMDAAKIFLETAKNADSPRHMEVFATLMGQMTTTNREILKLHKDMKDITSEQVGTKGAV
---PTGQMNIQNATVFMG----SPTELMDEIGDAYEAQEAR-EKVI--------------------------NGTTD---
>Escherichia_phage_DK_13
-----------------MS-ELDINKLMDITD--LPGIA---------GEEVTAYEPLVLKEVE-----SNPNNRTPDLE
D-----DYSVVRKNLHFQQQMLMDAGKIFLEAAKNAESPRHMEVFATLMGQMTTTNKELLKLHKEMKEITAEQIGTKGGA
---PS-QTNIENATIFMG----SPADLMDEVGDSYEAQERQ-EKII--------------------------NGTAG---
>Escherichia_phage_E26
----------------MSDLGLDMKQLMNFESLGLPG-SFDAE------EDRVSYDPLVLTPVE-----SHPEDRNIDLQ
R-----DYNEARQNIHFQNQMMMDAAKIYLELAKNSESPRFLQAFNGLMQQMSNNNKELLNIHKDMKKITEQAGEKKKDN
T--PAAPVNIQNATVFMG----SPSDLMDEIED----EEAR---VI--------------------------EGETV---
>Escherichia_phage_EC101
-----------------ME-GLDINKLLDISD--LPGID---------GEEIKVYEPLQLVEVK-----SNPQNRTPDLE
D-----DYGVVRRNMHFQQQMLMDAAKIFLETAKNADSPRHMEVFATLMGQMTTTNREILKLHKDMKDITSEQVGTKGAV
---PTGQMNIQNATVFMG----SPTELMDEIGDAYEAQEAR-EKVI--------------------------NGTTD---
>Escherichia_phage_EC128
-----------------ME-GLDINKLLDISD--LPGID---------GEEIKVYEPLQLVEVK-----SNPQNRTPDLE
D-----DYGVVRRNMHFQQQMLMDAAKIFLETAKNADSPRHMEVFATLMGQMTTTNREILKLHKDMKDITSEQVGTKGAI
---PTGQMNIQNATVFMG----SPTELMDEIGDAYEAQEAR-EKVI--------------------------DGTTD---
>Escherichia_phage_ECD7
----------------MSDLGLDMKQLMNFESLGLPG-SFDAE------EDRVSYDPLVLTPVE-----SHPEDRNIDLQ
R-----DYNEARQNIHFQNQMMMDAAKIYLELAKNSESPRFLQAFNGLMQQMSNNNKELLNIHKDMKKITEQAGDKKKDN
T--PAAPVNIQNATVFMG----SPSDLMDEIED----EEAR---VI--------------------------EGETV---
>Escherichia_phage_ECML_359
-----------------MS-ELDINKLMDITD--LPGIA---------GEEVTAYEPLVLKEVE-----SNPNNRTPDLE
D-----DYSVVRKNLHFQQQMLMDAGKIFLEAAKNAESPRHMEVFATLMGQMTTTNKELLKLHKEMKEITAEQIGTKGGT
---PS-QTNIENATIFMG----SPADLMDEVGDSYEAQERQ-EKII--------------------------NGTAG---
>Escherichia_phage_ECML_363
-----------------ME-GLDINKLLDISD--LPGID---------GEEIKVYEPLQLVEVK-----SNPQNRTPDLE
D-----DYGVVRRNMHFQQQMLMDAAKIFLETAKNADSPRHMEVFATLMGQMTTTNREILKLHKDMKDITSEQVGTKGAV
---PTGQMNIQNATVFMG----SPTELMDEIGDAYEAQEAR-EKVI--------------------------NGTTD---
>Escherichia_phage_ECO07P1
-----------------ME-GLDINKLLDISD--LPGID---------GEEIKVYEPLQLVEVK-----SNPQNRTPDLE
D-----DYGVVRRNMHFQQQMLMDAAKIFLETAKNADSPRHMEVFATLMGQMTTTNREILKLHKDMKDITSEQVGTKGAV
---PTGQMNIQNATVFMG----SPTELMDEIGDAYEAQEAR-EKVI--------------------------NGTTD---
>Escherichia_phage_ECO07P2
-----------------ME-GLDINKLLDISD--LPGID---------GEEIKVYEPLQLVEVK-----SNPQNRTPDLE
D-----DYGVVRRNMHFQQQMLMDAAKIFLETAKNADSPRHMEVFATLMGQMTTTNREILKLHKDMKDITSEQVGTKGAV
---PTGQMNIQNATVFMG----SPTELMDEIGDAYEAQEAR-EKVI--------------------------NGTTD---
>Escherichia_phage_ECO07P3
-----------------ME-GLDINKLLDISD--LPGID---------GEEIKVYEPLQLVEVK-----SNPQNRTPDLE
D-----DYGVVRRNMHFQQQMLMDAAKIFLETAKNADSPRHMEVFATLMGQMTTTNREILKLHKDMKDITSEQVGTKGAV
---PTGQMNIQNATVFMG----SPTELMDEIGDAYEAQEAR-EKVI--------------------------NGTTD---
>Escherichia_phage_ECO07P4
-----------------ME-GLDINKLLDISD--LPGID---------GEEIKVYEPLQLVEVK-----SNPQNRTPDLE
D-----DYGVVRRNMHFQQQMLMDAAKIFLETAKNADSPRHMEVFATLMGQMTTTNREILKLHKDMKDITSEQVGTKGAV
---PTGQMNIQNATVFMG----SPTELMDEIGDAYEAQEAR-EKVI--------------------------NGTTD---
>Escherichia_phage_ECO07P5
-----------------ME-GLDINKLLDISD--LPGID---------GEEIKVYEPLQLVEVK-----SNPQNRTPDLE
D-----DYGVVRRNMHFQQQMLMDAAKIFLETAKNADSPRHMEVFATLMGQMTTTNREILKLHKDMKDITSEQVGTKGAV
---PTGQMNIQNATVFMG----SPTELMDEIGDAYEAQEAR-EKVI--------------------------NGTTD---
>Escherichia_phage_ECP2301
-----------------ME-GLDINKLLDISD--LPGID---------GEEIKVYEPLQLVEVK-----SNPQNRTPDLE
D-----DYGVVRRNMHFQQQMLMDAAKIFLETAKNADSPRHMEVFATLMGQMTTTNREILKLHKDMKDITSEQVGTKGAV
---PTGQMNIQNATVFMG----SPTELMDEIGDAYEAQEAR-EKVI--------------------------NGTTD---
>Escherichia_phage_EC_W15_4
-----------------ME-GLDINKLLDISD--LPGID---------GEEIKVYEPLQLVEVK-----SNPQNRTPDLE
D-----DYGVVRRNMHFQQQMLMDAAKIFLETAKNADSPRHMEVFATLMGQMTTTNREILKLHKDMKDITSEQVGTKGAV
---PTGQMNIQNATVFMG----SPTELMDEIGDAYEAQEAR-EKVI--------------------------NGTTD---
>Escherichia_phage_ECp13
-----------------ME-GLDINKLLDISD--LPGID---------GEEIKVYEPLQLVEVK-----SNPQNRTPDLE
D-----DYGVVRRNMHFQQQMLMDAAKIFLETAKNADSPRHMEVFATLMGQMTTTNREILKLHKDMKDITSEQVGTKGAV
---PTGQMNIQNATVFMG----SPTELMDEIGDAYEAQEAR-EKVI--------------------------NGTTD---
>Escherichia_phage_ELT1
-----------------ME-GLDINKLLDISD--LPGID---------GEEIKVYEPLQLVEVK-----SNPQNRTPDLE
D-----DYGVVRRNMHFQQQMLMDAAKIFLETAKNADSPRHMEVFATLMGQMTTTNREILKLHKDMKDITSEQVGTKGAV
---PTGQMNIQNATVFMG----SPTELMDEIGDAYEAQEAR-EKVI--------------------------NGTTD---
>Escherichia_phage_EO1
-----------------ME-GLDINKLLDISD--LPGID---------GEEIKVYEPLQLVEVK-----SNPQNRTPDLE
D-----DYGVVRRNMHFQQQMLMDAAKIFLETAKNADSPRHMEVFATLMGQMTTTNREILKLHKDMKDITSEQVGTKGAV
---PTGQMNIQNATVFMG----SPTELMDEIGDAYEAQEAR-EKVI--------------------------NGTTD---
>Escherichia_phage_EP01
-----------------ME-GLDINKLLDISD--LPGID---------GEEIKVYEPLQLVEVK-----SNPQNRTPDLE
D-----DYGVVRRNMHFQQQMLMDAAKIFLETAKNADSPRHMEVFATLMGQMTTTNREILKLHKDMKDITSEQVGTKGAV
---PTGQMNIQNATVFMG----SPTELMDEIGDAYEAQEAR-EKVI--------------------------NGTTD---
>Escherichia_phage_EP75
MSNMSERLLATLDAVTARD-EVGKEAMEAVAP--RPGIDFDENTGEWFGERPEGYQPIPEPPSL--EDIASKESKVPEFA
DTDATTDYKRIRDTTYAMQEATMFMMGQAAKLAASTEAPRAFSVFRELGELMRGLNKDLMENQKTIKAVTGDKEPPVDDT
TV-DVTTSPDGTTTVSVGKKARSSRDLLKTIEDARRRAEERAQAKA---AQQPEDEIIDGETV---DVKEEDDGVSEA--
>Escherichia_phage_ES12
-----------------ME-GLDINKLLDISD--LPGID---------GEEIKVYEPLQLVEVK-----SNPQNRTPDLE
D-----DYGVVRRNMHFQQQMLMDAAKIFLETAKNADSPRHMEVFATLMGQMTTTNREILKLHKDMKDITSEQVGTKGAV
---PTGQMNIQNATVFMG----SPTELMDEIGDAYEAQEAR-EKVI--------------------------NGTTD---
>Escherichia_phage_ES19
-----------------ME-GLDINKLLDISD--LPGID---------GEEIKVYEPLQLVEVK-----SNPQNRTPDLE
D-----DYGVVRRNMHFQQQMLMDAAKIFLETAKNADSPRHMEVFATLMGQMTTTNREILKLHKDMKDITSEQVGTKGAV
---PTGQMNIQNATVFMG----SPTELMDEIGDAYEAQEAR-EKVI--------------------------NGTTD---
>Escherichia_phage_ES21
-----------------ME-GLDINKLLDISD--LPGID---------GEEIKVYEPLQLVEVK-----SNPQNRTPDLE
D-----DYGVVRRNMHFQQQMLMDAAKIFLETAKNADSPRHMEVFATLMGQMTTTNREILKLHKDMKDITSEQVGTKGAV
---PTGQMNIQNATVFMG----SPTELMDEIGDAYEAQEAR-EKVI--------------------------NGTTD---
>Escherichia_phage_ES26
-----------------ME-GLDINKLLDISD--LPGID---------GEEIKVYEPLQLVEVK-----SNPQNRTPDLE
D-----DYGVVRRNMHFQQQMLMDAAKIFLETAKNADSPRHMEVFATLMGQMTTTNREILKLHKDMKDITSEQVGTKGAV
---PTGQMNIQNATVFMG----SPTELMDEIGDAYEAQEAR-EKVI--------------------------NGTTD---
>Escherichia_phage_EcNP1
-----------------ME-GLDINKLLDISD--LPGID---------GEEIKVYEPLQLVEVK-----SNPQNRTPDLE
D-----DYGVVRRNMHFQQQMLMDAAKIFLETAKNADSPRHMEVFATLMGQMTTTNREILKLHKDMKDITSEQVGTKGAV
---PTGQMNIQNATVFMG----SPTELMDEIGDAYEAQEAR-EKVI--------------------------NGTTD---
>Escherichia_phage_EcS1
----------------MSD-QLDMAKLLDITD--LPGLT---------GEDVVTYEPLVLLPVE-----SNPQNRTPDLE
D-----DYTVVRKNMHFQSQMLMDAAKIFLETAKNADSPRHMEVFSTLMGQMTTTNKELLRMHKEMKEITNEATNTNKNG
---GQVVQNIENATVFVG----SPSDMMDEFGDAYEAQEAR-EKVI--------------------------NGTTS---
>Escherichia_phage_EcWhh_1
-----------------MS-DLDISKLMDITD--LPGLT---------GEEVTAYEPIVLKEVE-----SNPQNRTPDLE
D-----DYSVVRRNLHFQQQMLMDAGKIFLEVAKNAESPRHMEVFATLMGQMTTTNKELLKLHKEMKDITAEQIGTKGGE
---PN-QTNIQNATIFMG----SPTDLMDEVGDAYEAQEER-EKVI--------------------------NGTSS---
>Escherichia_phage_Ec_MI_02
-----------------ME-GLDINKLLDISD--LPGID---------GEEIKVYEPLQLVEVK-----SNPQNRTPDLE
D-----DYGVVRRNMHFQQQMLMDAAKIFLETAKNADSPRHMEVFATLMGQMTTTNREILKLHKDMKDITSEQVGTKGAV
---PTGQMNIQNATVFMG----SPTELMDEIGDAYEAQEAR-EKVI--------------------------NGTTD---
>Escherichia_phage_Ec_Makalu_001
----------------MSDLGLDMKQLMNFESLGLPG-SFDAE------EDRVSYDPLVLTPVE-----SHPEDRNIDLQ
R-----DYNEARQNIHFQNQMMMDAAKIYLELAKNSESPRFLQAFNGLMQQMSNNNKELLNIHKDMKKITEQAGEKKKDN
T--PAAPVNIQNATVFMG----SPSDLMDEIED----EEAR---VI--------------------------EGETV---
>Escherichia_phage_Ec_Makalu_002
----------------MSDLGLDMKQLMNFESLGLPG-SFDAE------EDRVSYDPLVLTPVE-----SHPEDRNIDLQ
R-----DYNEARQNIHFQNQMMMDAAKIYLELAKNSESPRFLQAFNGLMQQMSNNNKELLNIHKDMKKITEQAGEKKKDN
T--PTAPVNIQNATVFMG----SPSDLMDEIED----EEAR---VI--------------------------EGETV---
>Escherichia_phage_Ec_Makalu_003
----------------MSDLGLDMKQLMNFESLGLPG-SFDAE------EDRVSYDPLVLTPVE-----SHPEDRNIDLQ
R-----DYNEARQNIHFQNQMMMDAAKIYLELAKNSESPRFLQAFNGLMQQMSNNNKELLNIHKDMKKITEQAGEKKKDN
T--PTAPVNIQNATVFMG----SPSDLMDEIED----EEAR---VI--------------------------EGETV---
>Escherichia_phage_Esco_phi_B_01
-----------------MS-DLDINKLMDITD--LPGLT---------GDEVVPYEPLVLKEVS-----SNPQNRTPDLE
D-----DYSVVRKNLHYQQQMLMDAGKIFLEAAKNAESPRHMEVFATLMGQMTTTNKELLKLHKEMKDITAEQIGTKGGE
---PN-QTNIQNATIFMG----SPTDLMDEVGDAYEAQEER-EKVI--------------------------NGTTS---
>Escherichia_phage_F2
-----------------ME-GLDINKLLDISD--LPGIS---------GEEVEVYAPLQLVEVQ-----SNPQNRTPDLE
D-----DYSVVRKNMHFQQQMLMDAAKIFLETAKNADSPRHMEVFATLMGQMTTTNKEILKLHKDMKEITSEQVGTKSTA
---PSSQMNIQNATVFMG----SPTELMEEVGDAYEAQEAR-EKVI--------------------------NGTAS---
>Escherichia_phage_FEC14
MSNMSERLLATLDAVTARD-EVGKEAMEAVAP--RPGIDFDENTGEWFGERPEGYQPIPEPPSL--EDIASKESKVPEFA
DTDATTDYKRIRDTTYAMQEATMFMMGQAAKLAASTEAPRAFSVFRELGELMRGLNKDLMENQKTIKAVTGDKEPPVDDT
TV-DVTTSPDGTTTVSVGKKARSSRDLLKTIEDARRRAEERAQAKA---AQQPEDEIIDGETV---DVKEEDDGVSEA--
>Escherichia_phage_FL04
----------------MSDLGLDMKQLMNFESLGLPG-SFDAE------EDRVSYDPLVLTPVE-----SHPEDRNIDLQ
R-----DYNEARQNIHFQNQMMMDAAKIYLELAKNSESPRFLQAFNGLMQQMSNNNKELLNIHKDMKKITEQAGEKKKDN
T--PAAPVNIQNATVFMG----SPSDLMDEIED----EEAR---VI--------------------------EGETV---
>Escherichia_phage_FL08
-----------------ME-GLDINKLLDISD--LPGID---------GEEIKVYEPLQLVEVK-----SNPQNRTPDLE
D-----DYGVVRRNMHFQQQMLMDAAKIFLETAKNADSPRHMEVFATLMGQMTTTNREILKLHKDMKDITSEQVGTKGAV
---PTGQMNIQNATVFMG----SPTELMDEIGDAYEAQEAR-EKVI--------------------------DGTTD---
>Escherichia_phage_FL12
-----------------ME-GLDINKLLDISD--LPGID---------GEEIKVYEPLQLVEVK-----SNPQNRTPDLE
D-----DYGVVRRNMHFQQQMLMDAAKIFLETAKNADSPRHMEVFATLMGQMTTTNREILKLHKDMKDITSEQVGTKGAV
---PTGQMNIQNATVFMG----SPTELMDEIGDAYEAQEAR-EKVI--------------------------NGTTD---
>Escherichia_phage_FL15
----------------MSDLGLDMKQLMNFESLGLPG-TFDAE------EDRVSYDPLVLTPVE-----SHPEDRNIDLQ
R-----DYNEARQNIHFQNQMMMDAAKIYLELAKNSESPRFLQAFNGLMQQMSNNNKELLNIHKDMKKITEQAGEKKKDN
T--PAAPVNIQNATVFMG----SPSDLMDEIED----EEAR---VI--------------------------EGETV---
>Escherichia_phage_FL18
-----------------ME-GLDINKLLDISD--LPGIS---------GEEVEVYAPLQLVEVQ-----SNPQNRTPDLE
D-----DYSVVRKNMHFQQQMLMDAAKIFLETAKNADSPRHMEVFATLMGQMTTTNKEILKLHKDMKEITSEQVGTKSTA
---PSSQMNIQNATVFMG----SPTELMEEVGDAYEAQEAR-EKVI--------------------------NGTAS---
>Escherichia_phage_FL20
----------------MSDLGLDMKQLMNFESLGLPG-TFDAE------EDRVSYDPLVLTPVE-----SHPEDRNIDLQ
R-----DYNEARQNIHFQNQMMMDAAKIYLELAKNSESPRFLQAFNGLMQQMSNNNKELLNIHKDMKKITEQAGEKKKDN
T--PAAPVNIQNATVFMG----SPSDLMDEIED----EEAR---II--------------------------EGETV---
>Escherichia_phage_FL23
-----------------ME-GLDINKLLDISD--LPGID---------GEEIKVYEPLQLVEVK-----SNPQNRTPDLE
D-----DYGVVRRNMHFQQQMLMDAAKIFLETAKNADSPRHMEVFATLMGQMTTTNREILKLHKDMKDITSEQVGTKGAI
---PTGQMNIQNATVFMG----SPTELMDEIGDAYEAQEAR-EKVI--------------------------NGTTD---
>Escherichia_phage_FL31
-----------------ME-GLDINKLLDISD--LPGIS---------GEEVEVYAPLQLVEVQ-----SNPQNRTPDLE
D-----DYSVVRKNMHFQQQMLMDAAKIFLETAKNADSPRHMEVFATLMGQMTTTNKEILKLHKDMKEITSEQVGTKSTA
---PSSQMNIQNATVFMG----SPTELMEEVGDAYEAQEAR-EKVI--------------------------NGTAN---
>Escherichia_phage_FL33
-----------------ME-GLDINKLLDISD--LPGID---------GEEIKVYEPLQLVEVK-----SNPQNRTPDLE
D-----DYGVVRRNMHFQQQMLMDAAKIFLETAKNADSPRHMEVFATLMGQMTTTNREILKLHKDMKDITSEQVGTKGAV
---PTGQMNIQNATVFMG----SPTELMDEIGDAYEAQEAR-EKVI--------------------------NGTTD---
>Escherichia_phage_FL37
----------------MSDLGLDMKQLMNFESLGLPG-SFDAE------EDRVSYDPLVLTPVE-----SHPEDRNIDLQ
R-----DYNEARQNIHFQNQMMMDAAKIYLELAKNSESPRFLQAFNGLMQQMSNNNKELLNIHKDMKKITEQAGEKKKDN
T--PAAPVNIQNATVFMG----SPSDLMDEIED----EEAR---II--------------------------EGETV---
>Escherichia_phage_FL38
----------------MSDLGLDMKQLMNFESLGLPG-SFDAE------EDRVSYDPLVLTPVE-----SHPEDRNIDLQ
R-----DYNEARQNIHFQNQMMMDAAKIYLELAKNSESPRFLQAFNGLMQQMSNNNKELLNIHKDMKKITEQAGEKKKDN
T--PAAPVNIQNATVFMG----SPSDLMDEIED----EEAR---II--------------------------EGETV---
>Escherichia_phage_FL44
-----------------ME-GLDINKLLDISD--LPGID---------GEEIKVYEPLQLVEVK-----SNPQNRTPDLE
D-----DYGVVRRNMHFQQQMLMDAAKIFLETAKNADSPRHMEVFATLMGQMTTTNREILKLHKDMKDITSEQVGTKGAI
---PTGQMNIQNATVFMG----SPTELMDEIGDAYEAQEAR-EKVI--------------------------NGTTD---
>Escherichia_phage_FP43
-----------------ME-GLDINKLLDISD--LPGIS---------GEEVEVYAPLQLVEVQ-----SNPQNRTPDLE
D-----DYSVVRKNMHFQQQMLMDAAKIFLETAKNADSPRHMEVFATLMGQMTTTNKEILKLHKDMKEITSEQVGTKSAA
---PSSQMNIQNATVFMG----SPTELMEEVGDAYEAQEAR-EKVI--------------------------NGTAS---
>Escherichia_phage_FelixPlatter
-----------------ME-GLDINKLLDISD--LPGID---------GEEIKVYEPLQLVEVK-----SNPQNRTPDLE
D-----DYGVVRRNMHFQQQMLMDAAKIFLETAKNADSPRHMEVFATLMGQMTTTNREILKLHKDMKDITSEQVGTKGAV
---PTGQMNIQNATVFMG----SPTELMDEIGDAYEAQEAR-EKVI--------------------------NGTTD---
>Escherichia_phage_FriedrichMiescher
-----------------ME-GLDINKLLDISD--LPGID---------GEEIKVYEPLQLVEVK-----SNPQNRTPDLE
D-----DYGVVRRNMHFQQQMLMDAAKIFLETAKNADSPRHMEVFATLMGQMTTTNREILKLHKDMKDITSEQVGTKGAV
---PTGQMNIQNATVFMG----SPTELMDEIGDAYEAQEAR-EKVI--------------------------NGTTD---
>Escherichia_phage_FriedrichZschokke
-----------------ME-GLDINKLLDISD--LPGID---------GEEIKVYEPLQLVEVK-----SNPQNRTPDLE
D-----DYGVVRRNMHFQQQMLMDAAKIFLETAKNADSPRHMEVFATLMGQMTTTNREILKLHKDMKDITSEQVGTKGAV
---PTGQMNIQNATVFMG----SPTELMDEIGDAYEAQEAR-EKVI--------------------------NGTTD---
>Escherichia_phage_GADS24
-----------------ME-GLDINKLLDISD--LPGIS---------GEEVEVYAPLQLVEVQ-----SNPQNRTPDLE
D-----DYSVVRKNMHFQQQMLMDAAKIFLETAKNADSPRHMEVFATLMGQMTTTNKEILKLHKDMKEITSEQVGTKSTA
---PSSQMNIQNATVFMG----SPTELMEEVGDAYEAQEAR-EKVI--------------------------NGTAS---
>Escherichia_phage_GADU22
-----------------ME-GLDINKLLDISD--LPGID---------GEEIKVYEPLQLVEVK-----SNPQNRTPDLE
D-----DYGVVRRNMHFQQQMLMDAAKIFLETAKNADSPRHMEVFATLMGQMTTTNREILKLHKDMKDITSEQVGTKGAV
---PTGQMNIQNATVFMG----SPTELMDEIGDAYEAQEAR-EKVI--------------------------NGTTD---
>Escherichia_phage_Ge15
-----------------ME-GLDINKLLDISD--LPGID---------GEEIKVYEPLQLVEVK-----SNPQNRTPDLE
D-----DYGVVRRNMHFQQQMLMDAAKIFLETAKNADSPRHMEVFATLMGQMTTTNREILKLHKDMKDITSEQVGTKGAV
---PTGQMNIQNATVFMG----SPTELMDEIGDAYEAQEAR-EKVI--------------------------NGTTD---
>Escherichia_phage_GoldenSnicker
----------------MSDLGLDMKQLMNFESLGLPG-SFDAE------EDRVSYDPLVLTPVE-----SHPEDRNIDLQ
R-----DYNEARQNIHFQNQMMMDAAKIYLELAKNSESPRFLQAFNGLMQQMSNNNKELLNIHKDMKKITEQAGEKKKDN
T--PAAPVNIQNATVFMG----SPSDLMDEIED----EEAR---II--------------------------EGETV---
>Escherichia_phage_HP3
-----------------ME-GLDINKLLDISD--LPGID---------GEEIKVYEPLQLVEVK-----SNPQNRTPDLE
D-----DYGVVRRNMHFQQQMLMDAAKIFLETAKNADSPRHMEVFATLMGQMTTTNREILKLHKDMKDITSEQVGTKGAV
---PTGQMNIQNATVFMG----SPTELMDEIGDAYEAQEAR-EKVI--------------------------NGTTD---
>Escherichia_phage_HP3_1
-----------------ME-GLDINKLLDISD--LPGID---------GEEIKVYEPLQLVEVK-----SNPQNRTPDLE
D-----DYGVVRRNMHFQQQMLMDAAKIFLETAKNADSPRHMEVFATLMGQMTTTNREILKLHKDMKDITSEQVGTKGAV
---PTGQMNIQNATVFMG----SPTELMDEIGDAYEAQEAR-EKVI--------------------------NGTTD---
>Escherichia_phage_HX01
-----------------ME-GLDINKLLDISD--LPGIS---------GEEVEVYAPLQLVEVQ-----SNPQNRTPDLE
D-----DYSVVRKNMHFQQQMLMDAAKIFLETAKNADSPRHMEVFATLMGQMTTTNKEILKLHKDMKEITSEQVGTKSAA
---PSSQMNIQNATVFMG----SPTELMEEVGDAYEAQEAR-EKVI--------------------------NGTAS---
>Escherichia_phage_HY01
-----------------ME-GLDINKLLDISD--LPGID---------GEEIKVYEPLQLVEVK-----SNPQNRTPDLE
D-----DYGVVRRNMHFQQQMLMDAAKIFLETAKNADSPRHMEVFATLMGQMTTTNREILKLHKDMKDITSEQVGTKGAV
---PTGQMNIQNATVFMG----SPTELMDEIGDAYEAQEAR-EKVI--------------------------NGTTD---
>Escherichia_phage_HY03
-----------------ME-GLDINKLLDISD--LPGID---------GEEIKVYEPLQLVEVK-----SNPQNRTPDLE
D-----DYGVVRRNMHFQQQMLMDAAKIFLETAKNADSPRHMEVFATLMGQMTTTNREILKLHKDMKDITSEQVGTKGAV
---PTGQMNIQNATVFMG----SPTELMDEIGDAYEAQEAR-EKVI--------------------------NGTTD---
>Escherichia_phage_JEP6
-----------------ME-GLDINKLLDISD--LPGID---------GEEIKVYEPLQLVEVK-----SNPQNRTPDLE
D-----DYGVVRRNMHFQQQMLMDAAKIFLETAKNADSPRHMEVFATLMGQMTTTNREILKLHKDMKDITSEQVGTKGAV
---PTGQMNIQNATVFMG----SPTELMDEIGDAYEAQEAR-EKVI--------------------------NGTTD---
>Escherichia_phage_JEP8
----------------MSDLGLDMKQLMNFESLGLPG-SFDAE------EDRVSYDPLVLTPVE-----SHPEDRNIDLQ
R-----DYNEARQNIHFQNQMMMDAAKIYLELAKNSESPRFLQAFNGLMQQMSNNNKELLNIHKDMKKITEQAGEKKKDN
T--PAAPVNIQNATVFMG----SPSDLMDEIED----EEAR---VI--------------------------EGETV---
>Escherichia_phage_JK1
-----------------ME-GLDINKLLDISD--LPGID---------GEEIKVYEPLQLVEVK-----SNPQNRTPDLE
D-----DYGVVRRNMHFQQQMLMDAAKIFLETAKNADSPRHMEVFATLMGQMTTTNREILKLHKDMKDITSEQVGTKGAI
---PTGQMNIQNATVFMG----SPTELMDEIGDAYEAQEAR-EKVI--------------------------NGTTD---
>Escherichia_phage_JLBYU22
-----------------ME-GLDINKLLDISD--LPGID---------GEEIKVYEPLQLVEVK-----SNPQNRTPDLE
D-----DYGVVRRNMHFQQQMLMDAAKIFLETAKNADSPRHMEVFATLMGQMTTTNREILKLHKDMKDITSEQVGTKGAV
---PTGQMNIQNATVFMG----SPTELMDEIGDAYEAQEAR-EKVI--------------------------NGTTD---
>Escherichia_phage_JLBYU24
-----------------ME-GLDINKLLDISD--LPGID---------GEEIKVYEPLQLVEVK-----SNPQNRTPDLE
D-----DYGVVRRNMHFQQQMLMDAAKIFLETAKNADSPRHMEVFATLMGQMTTTNREILKLHKDMKDITSEQVGTKGAV
---PTGQMNIQNATVFMG----SPTELMDEIGDAYEAQEAR-EKVI--------------------------NGTTD---
>Escherichia_phage_JLBYU31
-----------------ME-GLDINKLLDISD--LPGID---------GEEIKVYEPLQLVEVK-----SNPQNRTPDLE
D-----DYGVVRRNMHFQQQMLMDAAKIFLETAKNADSPRHMEVFATLMGQMTTTNREILKLHKDMKDITSEQVGTKGAV
---PTGQMNIQNATVFMG----SPTELMDEIGDAYEAQEAR-EKVI--------------------------NGTTD---
>Escherichia_phage_JM10
-----------------ME-GLDINKLLDISD--LPGIS---------GEEVEVYAPLQLVEVQ-----SNPQNRTPDLE
D-----DYSVVRKNMHFQQQMLMDAAKIFLETAKNADSPRHMEVFATLMGQMTTTNKEILKLHKDMKEITSEQVGTKSAA
---PSSQMNIQNATVFMG----SPTELMEEVGDAYEAQEAR-EKVI--------------------------NGTAS---
>Escherichia_phage_JM17
-----------------ME-GLDINKLLDISD--LPGIS---------GEEVEVYAPLQLVEVQ-----SNPQNRTPDLE
D-----DYSVVRKNMHFQQQMLMDAAKIFLETAKNADSPRHMEVFATLMGQMTTTNKEILKLHKDMKEITSEQVGTKSTA
---PSSQMNIQNATVFMG----SPTELMEEVGDAYEAQEAR-EKVI--------------------------NGTAS---
>Escherichia_phage_JN02
-----------------ME-GLDINKLLDISD--LPGIS---------GEEVEVYAPLQLVEVQ-----SNPQNRTPDLE
D-----DYSVVRKNMHFQQQMLMDAAKIFLETAKNADSPRHMEVFATLMGQMTTTNKEILKLHKDMKEITSEQVGTKSTA
---PSSQMNIQNATVFMG----SPTELMEEVGDAYEAQEAR-EKVI--------------------------NGTAS---
>Escherichia_phage_JoYop
-----------------ME-GLDINKLLDISD--LPGID---------GEEIKVYEPLQLVEVK-----SNPQNRTPDLE
D-----DYGVVRRNMHFQQQMLMDAAKIFLETAKNADSPRHMEVFATLMGQMTTTNREILKLHKDMKDITSEQVGTKGAA
---PTGQMNIQNATVFMG----SPTELMDEIGDAYEAQEAR-EKVI--------------------------NGTTD---
>Escherichia_phage_KIT01
-----------------MS-DLDINKLMDITD--LPGLT---------GEEVTAYEPIVLKEVE-----SNPQNRTPDLE
D-----DYSVVRRNLHFQQQMLMDAGKIFLEVAKNAESPRHMEVFATLMGQMTTTNKELLKLHKEMKDITAEQIGTKGGE
---PN-QTNIQNATIFMG----SPTDLMDEVGDAYEAQEER-EKVI--------------------------NGTTS---
>Escherichia_phage_KIT03
-----------------ME-GLDINKLLDISD--LPGID---------GEEIKVYEPLQLVEVK-----SNPQNRTPDLE
D-----DYGVVRRNMHFQQQMLMDAAKIFLETAKNADSPRHMEVFATLMGQMTTTNREILKLHKDMKDITSEQVGTKGAV
---PTGQMNIQNATVFMG----SPTELMDEIGDAYEAQEAR-EKVI--------------------------NGTTD---
>Escherichia_phage_KIT06
-----------------ME-GLDINKLLDISD--LPGID---------GEEIKVYEPLQLVEVK-----SNPQNRTPDLE
D-----DYGVVRRNMHFQQQMLMDAAKIFLETAKNADSPRHMEVFATLMGQMTTTNREILKLHKDMKDITSEQVGTKGAV
---PTGQMNIQNATVFMG----SPTELMDEIGDAYEAQEAR-EKVI--------------------------NGTTD---
>Escherichia_phage_KK4
-----------------ME-GLDINKLLDISD--LPGID---------GEEIKVYEPLQLVEVK-----SNPQNRTPDLE
D-----DYGVVRRNMHFQQQMLMDAAKIFLETAKNADSPRHMEVFATLMGQMTTTNREILKLHKDMKDITSEQVGTKGAV
---PTGQMNIQNATVFMG----SPTELMDEIGDAYEAQEAR-EKVI--------------------------NGTTD---
>Escherichia_phage_KarlGJung
-----------------ME-GLDINKLLDISD--LPGID---------GEEIKVYEPLQLVEVK-----SNPQNRTPDLE
D-----DYGVVRRNMHFQQQMLMDAAKIFLETAKNADSPRHMEVFATLMGQMTTTNREILKLHKDMKDITSEQVGTKGAV
---PTGQMNIQNATVFMG----SPTELMDEIGDAYEAQEAR-EKVI--------------------------NGTTD---
>Escherichia_phage_Killian
-----------------ME-GLDINKLLDISD--LPGID---------GEEIKVYEPLQLVEVK-----SNPQNRTPDLE
D-----DYGVVRRNMHFQQQMLMDAAKIFLETAKNADSPRHMEVFATLMGQMTTTNREILKLHKDMKDITSEQVGTKGAV
---PTGQMNIQNATVFMG----SPTELMDEIGDAYEAQEAR-EKVI--------------------------NGTTD---
>Escherichia_phage_L14
-----------------ME-GLDINKLLDISD--LPGID---------GEEIKVYEPLQLVEVK-----SNPQNRTPDLE
D-----DYGVVRRNMHFQQQMLMDAAKIFLETAKNADSPRHMEVFATLMGQMTTTNREILKLHKDMKDITSEQVGTKGAV
---PTGQMNIQNATVFMG----SPTELMDEIGDAYEAQEAR-EKVI--------------------------NGTTD---
>Escherichia_phage_LH01
-----------------ME-GLDINKLLDISD--LPGIS---------GEEVEVYAPLQLVEVQ-----SNPQNRTPDLE
D-----DYSVVRKNMHFQQQMLMDAAKIFLETAKNADSPRHMEVFATLMGQMTTTNKEILKLHKDMKEITSEQVGTKSTA
---PSSQMNIQNATVFMG----SPTELMEEVGDAYEAQEAR-EKVI--------------------------NGTAS---
>Escherichia_phage_LH2
-----------------ME-GLDINKLLDISD--LPGID---------GEEIKVYEPLQLVEVK-----SNPQNRTPDLE
D-----DYGVVRRNMHFQQQMLMDAAKIFLETAKNADSPRHMEVFATLMGQMTTTNREILKLHKDMKDITSEQVGTKGAV
---PTGQMNIQNATVFMG----SPTELMDEIGDAYEAQEAR-EKVI--------------------------NGTTD---
>Escherichia_phage_LHE83
-----------------MS-DLDINKLMDITD--LPGLT---------GEEVTAYEPLVLKEVE-----SNPQNRTPDLE
D-----DYSVVRRNLHFQQQMLMDAGKIFLEAAKNAESPRHMEVFATLMGQMTTTNKELLKLHKEMKDITAEQIGTKGGE
---PN-QTNIQNATIFMG----SPTDLMDEVGDAYEAQEER-EKVI--------------------------NGTTS---
>Escherichia_phage_LPEK22
MSNMSERLLATLDAVTARD-EVGKEAMEAVAP--RPGIDFDENTGEWFGERPEGYQPIPEPPSL--EDIASKESKVPEFA
DTDATTDYKRIRDTTYAMQEATMFMMGQAAKLAASTEAPRAFSVFRELGELMRGLNKDLMENQKTIKAVTGDKEPPVDDT
TV-DVTTSPDGTTTVSVGKKARSSRDLLKTIEDARRRAEERSQAKA---AQQPEDEIIDGETV---DVKEEDDGVSEA--
>Escherichia_phage_Lw1
----------------MND-KLNLQELLNIDA--LPG-------GVESGEDVVVYEKLELKPVE-----SHPADRKPDLE
E-----DYSLARTTAHYMNQMIMDMAEIALHNAKNSESPRHVEVFTSLMNQLNVSNIGLMKIHKEMREITEEKTTTSSKE
S--KGGEMNIENATVFVG----SPTELMQKYGSAYEPKEGFIDGEV----------------V---EVNNDGNGTDDRSE
>Escherichia_phage_MLP2
-----------------ME-GLDINKLLDISD--LPGID---------GEEIKVYEPLQLVEVK-----SNPQNRTPDLE
D-----DYGVVRRNMHFQQQMLMDAAKIFLETAKNADSPRHMEVFATLMGQMTTTNREILKLHKDMKDITSEQVGTKGAV
---PTGQMNIQNATVFMG----SPTELMDEIGDAYEAQEAR-EKVI--------------------------NGTTD---
>Escherichia_phage_MN01
-----------------MS-ELDINKLMDITD--LPGIA---------GEEVTAYEPLVLKEVE-----SNPNNRTPDLE
D-----DYSVVRKNLHFQQQMLMDAGKIFLEAAKNAESPRHMEVFATLMGQMTTTNKELLKLHKEMKEITAEQIGTKGGT
---PS-QTNIENATIFMG----SPADLMDEVGDSYEAQERQ-EKII--------------------------NGTAG---
>Escherichia_phage_MN04
-----------------MS-DLDINKLMDITD--LPGLT---------GEEVTAYEPIVLKEVE-----SNPQNRTPDLE
D-----DYSVVRRNLHFQQQMLMDAGKIFLEVAKNAESPRHMEVFATLMGQMTTTNKELLKLHKEMKDITAEQIGTKGGE
---PN-QTNIQNATIFMG----SPTDLMDEVGDAYEAQEER-EKVI--------------------------NGTTS---
>Escherichia_phage_MX01
-----------------MS-DLDINKLMDITD--LPGLT---------GEEVTAYEPIVLKEVE-----SNPQNRTPDLE
D-----DYSVVRRNLHFQQQMLMDAGKIFLEVAKNAESPRHMEVFATLMGQMTTTNKELLKLHKEMKDITAEQIGTKGGE
---PN-QTNIQNATIFMG----SPTDLMDEVGDAYEAQEER-EKVI--------------------------NGTTS---
>Escherichia_phage_N2
-----------------ME-GLDINKLLDISD--LPGID---------GEEIKVYEPLQLVEVK-----SNPQNRTPDLE
D-----DYGVVRRNMHFQQQMLMDAAKIFLETAKNADSPRHMEVFATLMGQMTTTNREILKLHKDMKDITSEQVGTKGAV
---PTGQMNIQNATVFMG----SPTELMDEIGDAYEAQEAR-EKVI--------------------------NGTTD---
>Escherichia_phage_NiC89
-----------------ME-GLDINKLLDISD--LPGID---------GEEIKVYEPLQLVEVK-----SNPQNRTPDLE
D-----DYGVVRRNMHFQQQMLMDAAKIFLETAKNADSPRHMEVFATLMGQMTTTNREILKLHKDMKDITSEQVGTKGAV
---PTGQMNIQNATVFMG----SPTELMDEIGDAYEAQEAR-EKVI--------------------------NGTTD---
>Escherichia_phage_OLB35
-----------------ME-GLDINKLLDISD--LPGIS---------GEEVEVYAPLQLVEVQ-----SNPQNRTPDLE
D-----DYSVVRKNMHFQQQMLMDAAKIFLETAKNADSPRHMEVFATLMGQMTTTNKEILKLHKDMKEITSEQVGTKSAT
---PSSQMNIQNATVFMG----SPTELMEEVGDAYEAQEAR-EKVI--------------------------NGTTN---
>Escherichia_phage_P479
-----------------MS-ELDINKLMDITD--LPGIA---------GEEVTAYEPLVLKEVE-----SNPNNRTPDLE
D-----DYSVVRKNLHFQQQMLMDAGKIFLEAAKNAESPRHMEVFATLMGQMTTTNKELLKLHKEMKEITAEQIGTKGGT
---PS-QTNIENATIFMG----SPADLMDEVGDSYEAQERQ-EKII--------------------------NGTAG---
>Escherichia_phage_P896
-----------------MS-ELDINKLMDITD--LPGIA---------GEEVTAYEPLVLKEVE-----SNPNNRTPDLE
D-----DYSVVRKNLHFQQQMLMDAGKIFLEAAKNAESPRHMEVFATLMGQMTTTNKELLKLHKEMKEITAEQIGTKGGA
---PS-QTNIENATIFMG----SPADLMDEVGDSYEAQERQ-EKII--------------------------NGTAG---
>Escherichia_phage_PC3
MSAMSERLLSTLSAIQARD-EVAQEVMEKTSP--MAGKDYDPDTGEWLGEKPAGYEPVVFPPSLDPEELKPKESKVPDFE
DTDATTDYKRIRDTTYAMQEATMFMMGQAAKLATTTEAPRAFTVFKELGELMRGLNKDLMENQKTIKAVTGDREPPPGDE
TTVEVTTSPDGTTTVNVGKQARSSRDLLKTIEDARKRAEERAAAKAASKGPDPEEDVIDVQAE--PNGEGEDDGV-----
>Escherichia_phage_PE37
-----------------ME-GLDINKLLDISD--LPGID---------GEEIKVYEPLQLVEVK-----SNPQNRTPDLE
D-----DYGVVRRNMHFQQQMLMDAAKIFLETAKNADSPRHMEVFATLMGQMTTTNREILKLHKDMKDITSEQVGTKGAV
---PTGQMNIQNATVFMG----SPTELMDEIGDAYEAQEAR-EKVI--------------------------NGTTD---
>Escherichia_phage_PEC04
-----------------ME-GLDINKLLDISD--LPGID---------GEEIKVYEPLQLVEVK-----SNPQNRTPDLE
D-----DYGVVRRNMHFQQQMLMDAAKIFLETAKNADSPRHMEVFATLMGQMTTTNREILKLHKDMKDITSEQVGTKGAV
---PTGQMNIQNATVFMG----SPTELMDEIGDAYEAQEAR-EKVI--------------------------NGTTD---
>Escherichia_phage_PH4
MSAMSERLLSTLSAIQARD-EVAQEVMEKTSP--MAGKDYDPDTGEWLGEKPAGYEPVVFPPSLDPEELKPKESKVPDFE
DTDATTDYKRIRDTTYAMQEATMFMMGQAAKLATTTEAPRAFTVFKELGELMRGLNKDLMENQKTIKAVTGDREPPPGDE
TTVEVTTSPDGTTTVNVGKQARSSRDLLKTIEDARKRAEERAAAKAASKGPDPEEDVIDVQAE--PNGEGEDDGV-----
>Escherichia_phage_PHB12
-----------------ME-GLDINKLLDISD--LPGIS---------GEEVEVYAPLQLVEVQ-----SNPQNRTPDLE
D-----DYSVVRKNMHFQQQMLMDAAKIFLETAKNADSPRHMEVFATLMGQMTTTNKEILKLHKDMKEITSEQVGTKSTA
---PSSQMNIQNATVFMG----SPTELMEEVGDAYEAQEAR-EKVI--------------------------NGTTS---
>Escherichia_phage_PP01
-----------------ME-GLDINKLLDISD--LPGID---------GEEIKVYEPLQLVEVK-----SNPQNRTPDLE
D-----DYGVVRRNMHFQQQMLMDAAKIFLETAKNADSPRHMEVFATLMGQMTTTNREILKLHKDMKDITSEQVGTKGAV
---PTGQMNIQNATVFMG----SPTELMDEIGDAYEAQEAR-EKVI--------------------------NGTTD---
>Escherichia_phage_PSD2001
-----------------MS-ELDINKLMDITD--LPGIA---------GEEVTAYEPLVLKEVE-----SNPNNRTPDLE
D-----DYSVVRKNLHFQQQMLMDAGKIFLEAAKNAESPRHMEVFATLMGQMTTTNKELLKLHKEMKEITAEQIGTKGGA
---PS-QTNIENATIFMG----SPADLMDEVGDSYEAQERQ-EKII--------------------------NGTAG---
>Escherichia_phage_PSD2002
-----------------MS-DLDINKLMDITD--LPGLT---------GEEVTAYEPIVLKEVE-----SNPQNRTPDLE
D-----DYSVVRRNLHFQQQMLMDAGKIFLEVAKNAESPRHMEVFATLMGQMTTTNKELLKLHKEMKDITAEQIGTKGGE
---PN-QTNIQNATIFMG----SPTDLMDEVGDAYEAQEER-EKVI--------------------------NGTTS---
>Escherichia_phage_PTK
-----------------ME-GLDINKLLDISD--LPGIS---------GEEVEVYAPLQLVEVQ-----SNPQNRTPDLE
D-----DYSVVRKNMHFQQQMLMDAAKIFLETAKNADSPRHMEVFATLMGQMTTTNKEILKLHKDMKEITSEQVGTKSAA
---PSSQMNIQNATVFMG----SPTELMEEVGDAYEAQEAR-EKVI--------------------------NGTAS---
>Escherichia_phage_Paracelsus
-----------------ME-GLDINKLLDISD--LPGID---------GEEIKVYEPLQLVEVK-----SNPQNRTPDLE
D-----DYGVVRRNMHFQQQMLMDAAKIFLETAKNADSPRHMEVFATLMGQMTTTNREILKLHKDMKDITSEQVGTKGAV
---PTGQMNIQNATVFMG----SPTELMDEIGDAYEAQEAR-EKVI--------------------------NGTTD---
>Escherichia_phage_PaulHMueller
-----------------ME-GLDINKLLDISD--LPGID---------GEEIKVYEPLQLVEVK-----SNPQNRTPDLE
D-----DYGVVRRNMHFQQQMLMDAAKIFLETAKNADSPRHMEVFATLMGQMTTTNREILKLHKDMKDITSEQVGTKGAA
---PTGQMNIQNATVFMG----SPTELMDEIGDAYEAQEAR-EKVI--------------------------NGTTD---
>Escherichia_phage_PhaxI
MSNMSERLLATLDAVTARD-EVGKEAMEAVAP--RPGIDFDENTGEWFGERPEGYQPIPEPPSL--EDIASKESKVPEFA
DTDATTDYKRIRDTTYAMQEATMFMMGQAAKLAASTEAPRAFSVFRELGELMRGLNKDLMENQKTIKAVTGDKEPPVDDT
TV-DVTTSPDGTTTVSVGKKARSSRDLLKTIEDARRRAEERAQAKA---AQQPEDEIIDGETV---DVKEEDDGVSEA--
>Escherichia_phage_RB14
-----------------ME-GLDINKLLDISD--LPGID---------GEEIKVYEPLQLVEVK-----SNPQNRTPDLE
D-----DYGVVRRNMHFQQQMLMDAAKIFLETAKNADSPRHMEVFATLMGQMTTTNREILKLHKDMKDITSEQVGTKGAV
---PTGQMNIQNATVFMG----SPTELMDEIGDAYEAQEAR-EKVI--------------------------NGTTD---
>Escherichia_phage_RB16
----------------MDD-KLNLQELLNIDA--LPG-------GVESGEDVVVYEKLELKPVE-----SHPADRKPDLE
E-----DYSLARTTAHYMNQMIMDMAEIALHNAKNSESPRHVEVFTSLMNQLNVSNIGLMKIHKEMREITEEKTTTSSKE
S--KGGEMNIENATVFVG----SPTELMQKYGSAYEPKEGFIDGEV----------------V---EVNNDGNGTDDRSE
>Escherichia_phage_RB32
-----------------ME-GLDINKLLDISD--LPGID---------GEEIKVYEPLQLVEVK-----SNPQNRTPDLE
D-----DYGVVRRNMHFQQQMLMDAAKIFLETAKNADSPRHMEVFATLMGQMTTTNREILKLHKDMKDITSEQVGTKGAV
---PTGQMNIQNATVFMG----SPTELMDEIGDAYEAQEAR-EKVI--------------------------NGTTD---
>Escherichia_phage_RB43
-----------------ME-NLNLQELLNIDA--LPG-------GVESGEDVVIYEKLELKPVE-----SHPADRKPDLE
E-----DYSLARRTAHYMNQMIMDMAEIALHNAKNSESPRHVEVFTGLMNQLNSSNMGLMKIHKEMREITEEKTTTTPTD
K--TNEKVNIENATVFVG----SPTELMQKYGSAYEPKEGFIDGEV----------------V---EVNDDGNGTNDRSE
>Escherichia_phage_REP1
-----------------ME-GLDINKLLDISD--LPGID---------GEEIKVYEPLQLVEVK-----SNPQNRTPDLE
D-----DYGVVRRNMHFQQQMLMDAAKIFLETAKNADSPRHMEVFATLMGQMTTTNREILKLHKDMKDITSEQVGTKGAV
---PTGQMNIQNATVFMG----SPTELMDEIGDAYEAQEAR-EKVI--------------------------NGTTD---
>Escherichia_phage_REP2
-----------------ME-GLDINKLLDISD--LPGID---------GEEIKVYEPLQLVEVK-----SNPQNRTPDLE
D-----DYGVVRRNMHFQQQMLMDAAKIFLETAKNADSPRHMEVFATLMGQMTTTNREILKLHKDMKDITSEQVGTKGAV
---PTGQMNIQNATVFMG----SPTELMDEIGDAYEAQEAR-EKVI--------------------------NGTTD---
>Escherichia_phage_REP3
-----------------ME-GLDINKLLDISD--LPGID---------GEEIKVYEPLQLVEVK-----SNPQNRTPDLE
D-----DYGVVRRNMHFQQQMLMDAAKIFLETAKNADSPRHMEVFATLMGQMTTTNREILKLHKDMKDITSEQVGTKGAV
---PTGQMNIQNATVFMG----SPTELMDEIGDAYEAQEAR-EKVI--------------------------NGTTD---
>Escherichia_phage_REP4
-----------------ME-GLDINKLLDISD--LPGID---------GEEIKVYEPLQLVEVK-----SNPQNRTPDLE
D-----DYGVVRRNMHFQQQMLMDAAKIFLETAKNADSPRHMEVFATLMGQMTTTNREILKLHKDMKDITSEQVGTKGAV
---PTGQMNIQNATVFMG----SPTELMDEIGDAYEAQEAR-EKVI--------------------------NGTTD---
>Escherichia_phage_S143_2
-----------------ME-GLDINKLLDISD--LPGIS---------GEEVEVYAPLQLVEVQ-----SNPQNRTPDLE
D-----DYSVVRKNMHFQQQMLMDAAKIFLETAKNADSPRHMEVFATLMGQMTTTNKEILKLHKDMKEITSEQVGTKSTA
---PSSQMNIQNATVFMG----SPTELMEEVGDAYEAQEAR-EKVI--------------------------NGTAS---
>Escherichia_phage_SF
-----------------ME-GLDINKLLDISD--LPGIS---------GEEVEVYAPLQLVEVQ-----SNPQNRTPDLE
D-----DYSVVRKNMHFQQQMLMDAAKIFLETAKNADSPRHMEVFATLMGQMTTTNKEILKLHKDMKEITSEQVGTKSTA
---PSSQMNIQNATVFMG----SPTELMEEVGDAYEAQEAR-EKVI--------------------------NGTAS---
>Escherichia_phage_ST0
-----------------ME-GLDINKLLDISD--LPGIS---------GEVVEVYAPLQLVEVQ-----SNPQNRTPDLE
D-----DYSVVRKNMHFQQQMLMDAAKIFLETAKNADSPRHMEVFATLMGQMTTTNKEILKLHKDMKEITSEQVGTKNAA
---PSSQMNIQNATVFMG----SPTELMEEVGDAYEAQEAR-EKVI--------------------------NGTAS---
>Escherichia_phage_Sa157lw
MSNMSERLLATLDAVTARD-EVGKEAMEAVSP--RPGIDFDEKTGEWFGERPEGYQPIPEPPSL--EDIASKESKVPEFA
DTDATTDYKRIRDTTYAMQEATMFMMGQAAKLAASTEAPRAFSVFRELGELMRGLNKDLMENQKTIKAVTGDKEPPTDDT
TV-DVTTSPDGTTTVSVGKKARSSRDLLKTIEDARRRAEERAQAKA---TQQTEDEIIDGETV---DVKEEDDGVSEA--
>Escherichia_phage_T2
-----------------ME-GLDINKLLDISD--LPGID---------GEEIKVYEPLQLVEVK-----SNPQNRTPDLE
D-----DYGVVRRNMHFQQQMLMDAAKIFLETAKNADSPRHMEVFATLMGQMTTTNREILKLHKDMKDITSEQVGTKGAV
---PTGQMNIQNATVFMG----SPTELMDEIGDAYEAQEAR-EKVI--------------------------NGTTN---
>Escherichia_phage_T4_ev151
-----------------ME-GLDINKLLDISD--LPGID---------GEEIKVYEPLQLVEVK-----SNPQNRTPDLE
D-----DYGVVRRNMHFQQQMLMDAAKIFLETAKNADSPRHMEVFATLMGQMTTTNREILKLHKDMKDITSEQVGTKGAV
---PTGQMNIQNATVFMG----SPTELMDEIGDAYEAQEAR-EKVI--------------------------NGTTD---
>Escherichia_phage_T4_ev240
-----------------ME-GLDINKLLDISD--LPGID---------GEEIKVYEPLQLVEVK-----SNPQNRTPDLE
D-----DYGVVRRNMHFQQQMLMDAAKIFLETAKNADSPRHMEVFATLMGQMTTTNREILKLHKDMKDITSEQVGTKGAV
---PTGQMNIQNATVFMG----SPTELMDEIGDAYEAQEAR-EKVI--------------------------NGTTD---
>Escherichia_phage_TH09
-----------------ME-GLDINKLLDISD--LPGID---------GEEIKVYEPLQLVEVK-----SNPQNRTPDLE
D-----DYGVVRRNMHFQQQMLMDAAKIFLETAKNADSPRHMEVFATLMGQMTTTNREILKLHKDMKDITSEQVGTKGAV
---PTGQMNIQNATVFMG----SPTELMDEIGDAYEAQEAR-EKVI--------------------------NGTTD---
>Escherichia_phage_TH12
-----------------ME-GLDINKLLDISD--LPGIS---------GEEVEVYAPLQLVEVQ-----SNPQNRTPDLE
D-----DYSVVRKNMHFQQQMLMDAAKIFLETAKNADSPRHMEVFATLMGQMTTTNKEILKLHKDMKEITSEQVGTKSTA
---PSSQMNIQNATVFMG----SPTELMEEVGDAYEAQEAR-EKVI--------------------------NGTAS---
>Escherichia_phage_TadeuszReichstein
-----------------ME-GLDINKLLDISD--LPGID---------GEEIKVYEPLQLVEVK-----SNPQNRTPDLE
D-----DYGVVRRNMHFQQQMLMDAAKIFLETAKNADSPRHMEVFATLMGQMTTTNREILKLHKDMKDITSEQVGTKGAV
---PTGQMNIQNATVFMG----SPTELMDEIGDAYEAQEAR-EKVI--------------------------NGTTD---
>Escherichia_phage_U115
-----------------ME-GLDINKLLDISD--LPGID---------GEEIKVYEPLQLVEVK-----SNPQNRTPDLE
D-----DYGVVRRNMHFQQQMLMDAAKIFLETAKNADSPRHMEVFATLMGQMTTTNREILKLHKDMKDITSEQVGTKGAV
---PTGQMNIQNATVFMG----SPTELMDEIGDAYEAQEAR-EKVI--------------------------NGTTD---
>Escherichia_phage_UFV_AREG1
-----------------ME-GLDINKLLDISD--LPGID---------GEEIKVYEPLQLVEVK-----SNPQNRTPDLE
D-----DYGVVRRNMHFQQQMLMDAAKIFLETAKNADSPRHMEVFATLMGQMTTTNREILKLHKDMKDITSEQVGTKGAV
---PTGQMNIQNATVFMG----SPTELMDEIGDAYEAQEAR-EKVI--------------------------NGTTD---
>Escherichia_phage_UGJNEcP1
-----------------ME-GLDINKLLDISD--LPGIS---------GEEVEVYAPLQLVEVQ-----SNPQNRTPDLE
D-----DYSVVRKNMHFQQQMLMDAAKIFLETAKNADSPRHMEVFATLMGQMTTTNKEILKLHKDMKEITSEQVGTKSAA
---PSSQMNIQNATVFMG----SPTELMEEVGDAYEAQEAR-EKVI--------------------------NGTAS---
>Escherichia_phage_UGJNEcP2
-----------------ME-GLDINKLLDISD--LPGIS---------GEEVEVYAPLQLVEVQ-----SNPQNRTPDLE
D-----DYSVVRKNMHFQQQMLMDAAKIFLETAKNADSPRHMEVFATLMGQMTTTNKEILKLHKDMKEITSEQVGTKSAA
---PSSQMNIQNATVFMG----SPTELMEEVGDAYEAQEAR-EKVI--------------------------NGTAS---
>Escherichia_phage_UGJNEcP3
-----------------MS-DLDINKLMDITD--LPGLT---------GEEVTAYEPLVLKEVE-----SNPQNRTPDLE
D-----DYSVVRRNLHFQQQMLMDAGKIFLEAAKNAESPRHMEVFATLMGQMTTTNKELLKLHKEMKDITAEQIGTKGGE
---PN-QTNIQNATIFMG----SPTDLMDEVGDAYEAQEER-EKVI--------------------------NGTTS---
>Escherichia_phage_UGJNEcP4
-----------------MS-DLDINKLMDITD--LPGLT---------GEEVTAYEPLVLKEVE-----SNPQNRTPDLE
D-----DYSVVRRNLHFQQQMLMDAGKIFLEAAKNAESPRHMEVFATLMGQMTTTNKELLKLHKEMKDITAEQIGTKGGE
---PN-QTNIQNATIFMG----SPTDLMDEVGDAYEAQEER-EKVI--------------------------NGTTS---
>Escherichia_phage_UGKSEcP1
-----------------ME-GLDINKLLDISD--LPGID---------GEEIKVYEPLQLVEVK-----SNPQNRTPDLE
D-----DYGVVRRNMHFQQQMLMDAAKIFLETAKNADSPRHMEVFATLMGQMTTTNREILKLHKDMKDITSEQVGTKGAV
---PTGQMNIQNATVFMG----SPTELMDEIGDAYEAQEAR-EKVI--------------------------NGTTD---
>Escherichia_phage_UGKSEcP2
-----------------ME-GLDINKLLDISD--LPGID---------GEEIKVYEPLQLVEVK-----SNPQNRTPDLE
D-----DYGVVRRNMHFQQQMLMDAAKIFLETAKNADSPRHMEVFATLMGQMTTTNREILKLHKDMKDITSEQVGTKGAV
---PTGQMNIQNATVFMG----SPTELMDEIGDAYEAQEAR-EKVI--------------------------NGTTD---
>Escherichia_phage_UP19
-----------------MS-DLDISKLMDITD--LPGLS---------GDEVVPYEPLVLKEVS-----SNPQNRTPDLE
D-----DYSVVRKNLHYQQQMLMDAGKIFLEAAKNAESPRHMEVFATLMGQMTTTNKELLKLHKEMKDITAEQIGTKGGE
---PN-QTNIQNATIFMG----SPTDLMDEVGDAYEAQEER-EKVI--------------------------NGTSS---
>Escherichia_phage_UPWr_E1
----------------MSDLGLDMKQLMNFESLGLPG-SFDAE------EDRVSYDPLVLTPVE-----SHPEDRTIDLQ
R-----DYNEARQNIHFQNQMMMDAAKIYLELAKNSESPRFLQAFNGLMQQMSNNNKELLNIHKDMKKITEEAGAKKKDN
NV-PAAPVNIQNATVFMG----SPSDLMDEIED----EEAR---VI--------------------------EGETV---
>Escherichia_phage_UPWr_E2
-----------------ME-GLDINKLLDISD--LPGID---------GEEIKVYEPLQLVEVK-----SNPQNRTPDLE
D-----DYGVVRRNMHFQQQMLMDAAKIFLETAKNADSPRHMEVFATLMGQMTTTNREILKLHKDMKDITSEQVGTKGAV
---PTGQMNIQNATVFMG----SPTELMDEIGDAYEAQEAR-EKVI--------------------------NGTTD---
>Escherichia_phage_UPWr_E4
-----------------ME-GLDINKLLDISD--LPGID---------GEEIKVYEPLQLVEVK-----SNPQNRTPDLE
D-----DYGVVRRNMHFQQQMLMDAAKIFLETAKNADSPRHMEVFATLMGQMTTTNREILKLHKDMKDITSEQVGTKGAV
---PTGQMNIQNATVFMG----SPTELMDEIGDAYEAQEAR-EKVI--------------------------NGTTD---
>Escherichia_phage_UTI_E2
-----------------ME-GLDINKLLDISD--LPGID---------GEEIKVYEPLQLVEVK-----SNPQNRTPDLE
D-----DYGVVRRNMHFQQQMLMDAAKIFLETAKNADSPRHMEVFATLMGQMTTTNREILKLHKDMKDITSEQVGTKGAV
---PTGQMNIQNATVFMG----SPTELMDEIGDAYEAQEAR-EKVI--------------------------NGTTD---
>Escherichia_phage_UTI_E4
-----------------ME-GLDINKLLDISD--LPGID---------GEEIKVYEPLQLVEVK-----SNPQNRTPDLE
D-----DYGVVRRNMHFQQQMLMDAAKIFLETAKNADSPRHMEVFATLMGQMTTTNREILKLHKDMKDITSEQVGTKGAV
---PTGQMNIQNATVFMG----SPTELMDEIGDAYEAQEAR-EKVI--------------------------NGTTD---
>Escherichia_phage_VEc20
-----------------ME-GLDINKLLDISD--LPGID---------GEEIKVYEPLQLVEVK-----SNPQNRTPDLE
D-----DYGVVRRNMHFQQQMLMDAAKIFLETAKNADSPRHMEVFATLMGQMTTTNREILKLHKDMKDITSEQVGTKGAV
---PTGQMNIQNATVFMG----SPTELMDEIGDAYEAQEAR-EKVI--------------------------NGTTD---
>Escherichia_phage_VEc74
-----------------ME-GLDINKLLDISD--LPGID---------GEEIKVYEPLQLVEVK-----SNPQNRTPDLE
D-----DYGVVRRNMHFQQQMLMDAAKIFLETAKNADSPRHMEVFATLMGQMTTTNREILKLHKDMKDITSEQVGTKGAV
---PTGQMNIQNATVFMG----SPTELMDEIGDAYEAQEAR-EKVI--------------------------NGTTD---
>Escherichia_phage_W115
----------------MSDLGLDMKQLMNFESLGLPG-SFDAE------EDRVSYDPLVLTPVE-----SHPEDRNIDLQ
R-----DYNEARQNIHFQNQMMMDAAKIYLELAKNSESPRFLQAFNGLMQQMSNNNKELLNIHKDMKKITEQAGEKKKDN
T--PAAPVNIQNATVFMG----SPSDLMDEIED----EEAR---II--------------------------EGETV---
>Escherichia_phage_W143
-----------------ME-GLDINKLLDISD--LPGID---------GEEIKVYEPLQLVEVK-----SNPQNRTPDLE
D-----DYGVVRRNMHFQQQMLMDAAKIFLETAKNADSPRHMEVFATLMGQMTTTNREILKLHKDMKDITSEQVGTKGAV
---PTGQMNIQNATVFMG----SPTELMDEIGDAYEAQEAR-EKVI--------------------------NGTTD---
>Escherichia_phage_WG01
-----------------MS-DLDIGKLMDITD--LPGLT---------GDEVVPYEPLVLKEVE-----SNPQNRTPDLE
D-----DYSVVRRNLHFQQQMLMDAGKIFLEAAKNAESPRHMEVFATLMGQMTTTNKELLKLHKEMKDITAEQIGTKGGE
---PN-QTNIQNATIFMG----SPTDLMDEVGDAYEAQEER-EKVI--------------------------NGTTS---
>Escherichia_phage_WilhelmHis
-----------------ME-GLDINKLLDISD--LPGID---------GEEIKVYEPLQLVEVK-----SNPQNRTPDLE
D-----DYGVVRRNMHFQQQMLMDAAKIFLETAKNADSPRHMEVFATLMGQMTTTNREILKLHKDMKDITSEQVGTKGAV
---PTGQMNIQNATVFMG----SPTELMDEIGDAYEAQEAR-EKVI--------------------------NGTTD---
>Escherichia_phage_YUEEL01
-----------------ME-GLDINKLLDISD--LPGID---------GEEIKVYEPLQLVEVK-----SNPQNRTPDLE
D-----DYGVVRRNMHFQQQMLMDAAKIFLETAKNADSPRHMEVFATLMGQMTTTNREILKLHKDMKDITSEQVGTKGAV
---PTGQMNIQNATVFMG----SPTELMDEIGDAYEAQEAR-EKVI--------------------------NGTTD---
>Escherichia_phage_YX22
MSAMSERLLSTLSAIQARD-EVAQEVMEKTSP--MAGKDYDPDTGEWLGEKPAGYEPVVFPPSLDPEELKPKESKVPDFE
DTDATTDYKRIRDTTYAMQEATMFMMGQAAKLATTTEAPRAFTVFKELGELMRGLNKDLMENQKTIKAVTGDREPPPGDE
TTVEVTTSPDGTTTVNVGKQARSSRDLLKTIEDARKRAEERAAAKAASKGPEPEEDVIDVQAEPQPKEEGEDNGVSEA--
>Escherichia_phage_ZCEC14
-----------------ME-GLDINKLLDISD--LPGID---------GEEIKVYEPLQLVEVK-----SNPQNRTPDLE
D-----DYGVVRRNMHFQQQMLMDAAKIFLETAKNADSPRHMEVFATLMGQMTTTNREILKLHKDMKDITSEQVGTKGAV
---PTGQMNIQNATVFMG----SPTELMDEIGDAYEAQEAR-EKVI--------------------------NGTTD---
>Escherichia_phage_a15
-----------------ME-GLDINKLLDISD--LPGID---------GEEIKVYEPLQLVEVK-----SNPQNRTPDLE
D-----DYGVVRRNMHFQQQMLMDAAKIFLETAKNADSPRHMEVFATLMGQMTTTNREILKLHKDMKDITSEQVGTKGAV
---PTGQMNIQNATVFMG----SPTELMDEIGDAYEAQEAR-EKVI--------------------------NGTTD---
>Escherichia_phage_a20
-----------------ME-GLDINKLLDISD--LPGIS---------GEEVEVYAPLQLVEVQ-----SNPQNRTPDLE
D-----DYSVVRKNMHFQQQMLMDAAKIFLETAKNADSPRHMEVFATLMGQMTTTNKEILKLHKDMKEITSEQVGTKSAA
---PSSQMNIQNATVFMG----SPTELMEEVGDAYEAQEAR-EKVI--------------------------NGTAS---
>Escherichia_phage_a48
-----------------ME-GLDINKLLDISD--LPGID---------GEEIKVYEPLQLVEVK-----SNPQNRTPDLE
D-----DYGVVRRNMHFQQQMLMDAAKIFLETAKNADSPRHMEVFATLMGQMTTTNREILKLHKDMKDITSEQVGTKGAV
---PTGQMNIQNATVFMG----SPTELMDEIGDAYEAQEAR-EKVI--------------------------NGTTD---
>Escherichia_phage_a51
-----------------ME-GLDINKLLDISD--LPGID---------GEEIKVYEPLQLVEVK-----SNPQNRTPDLE
D-----DYGVVRRNMHFQQQMLMDAAKIFLETAKNADSPRHMEVFATLMGQMTTTNREILKLHKDMKDITSEQVGTKGAV
---PTGQMNIQNATVFMG----SPTELMDEIGDAYEAQEAR-EKVI--------------------------NGTTD---
>Escherichia_phage_dhabil
-----------------MS-DLDINKLMDITD--LPGLT---------GEEVTAYEPIVLKEVE-----SNPQNRTPDLE
D-----DYSVVRRNLHFQQQMLMDAGKIFLEVAKNAESPRHMEVFATLMGQMTTTNKELLKLHKEMKDITAEQIGTKGGE
---PN-QTNIQNATIFMG----SPTDLMDEVGDAYEAQEER-EKVI--------------------------NGTTS---
>Escherichia_phage_dhaeg
-----------------MS-DLDINKLMDITD--LPGLT---------GEEVTAYEPIVLKEVE-----SNPQNRTPDLE
D-----DYSVVRRNLHFQQQMLMDAGKIFLEVAKNAESPRHMEVFATLMGQMTTTNKELLKLHKEMKDITAEQIGTKGGE
---PN-QTNIQNATIFMG----SPTDLMDEVGDAYEAQEER-EKVI--------------------------NGTTS---
>Escherichia_phage_e11_2
-----------------ME-GLDINKLLDISD--LPGID---------GEEIKVYEPLQLVEVK-----SNPQNRTPDLE
D-----DYGVVRRNMHFQQQMLMDAAKIFLETAKNADSPRHMEVFATLMGQMTTTNREILKLHKDMKDITSEQVGTKGAV
---PTGQMNIQNATVFMG----SPTELMDEIGDAYEAQEAR-EKVI--------------------------NGTTD---
>Escherichia_phage_kaaroe
----------------MSDLGLDMKQLMNFESLGLPG-SFDAE------EDRVSYDPLVLTPVE-----SHPEDRNIDLQ
R-----DYNEARQNIHFQNQMMMDAAKIYLELAKNSESPRFLQAFNGLMQQMSNNNKELLNIHKDMKKITEQAGEKKKDN
T--PAAPVNIQNATVFMG----SPSDLMDEIED----EEAR---VI--------------------------EGETV---
>Escherichia_phage_kvi
----------------MSDLGLDMKQLMNFESLGLPG-SFDAE------EDRVSYDPLVLTPVE-----SHPEDRNIDLQ
R-----DYNEARQNIHFQNQMMMDAAKIYLELAKNSESPRFLQAFNGLMQQMSNNNKELLNIHKDMKKITEQAGEKKKDN
T--PAAPVNIQNATVFMG----SPSDLMDEIED----EEAR---VI--------------------------EGETV---
>Escherichia_phage_mobillu
-----------------ME-GLDINKLLDISD--LPGIS---------GEEVEVYAPLQLVEVQ-----SNPQNRTPDLE
D-----DYSVVRKNMHFQQQMLMDAAKIFLETAKNADSPRHMEVFATLMGQMTTTNKEILKLHKDMKEITSEQVGTKSTA
---PSSQMNIQNATVFMG----SPTELMEEVGDAYEAQEAR-EKVI--------------------------NGTAN---
>Escherichia_phage_mogra
-----------------ME-GLDINKLLDISD--LPGIS---------GEEVEVYAPLQLVEVQ-----SNPQNRTPDLE
D-----DYSVVRKNMHFQQQMLMDAAKIFLETAKNADSPRHMEVFATLMGQMTTTNKEILKLHKDMKEITSEQVGTKSAA
---PSSQMNIQNATVFMG----SPTELMEEVGDAYEAQEAR-EKVI--------------------------NGTAS---
>Escherichia_phage_moha
-----------------ME-GLDINKLLDISD--LPGIS---------GEEVEVYAPLQLVEVQ-----SNPQNRTPDLE
D-----DYSVVRKNMHFQQQMLMDAAKIFLETAKNADSPRHMEVFATLMGQMTTTNKEILKLHKDMKEITSEQVGTKSTA
---PSSQMNIQNATVFMG----SPTELMEEVGDAYEAQEAR-EKVI--------------------------NGTAN---
>Escherichia_phage_moskry
-----------------ME-GLDINKLLDISD--LPGIS---------GEEVEVYAPLQLVEVQ-----SNPQNRTPDLE
D-----DYSVVRKNMHFQQQMLMDAAKIFLETAKNADSPRHMEVFATLMGQMTTTNKEILKLHKDMKEITSEQVGTKSTA
---PSSQMNIQNATVFMG----SPTELMEEVGDAYEAQEAR-EKVI--------------------------NGTAS---
>Escherichia_phage_p000v
-----------------ME-GLDINKLLDISD--LPGIS---------GEEVEVYAPLQLVEVQ-----SNPQNRTPDLE
D-----DYSVVRKNMHFQQQMLMDAAKIFLETAKNADSPRHMEVFATLMGQMTTTNKEILKLHKDMKEITSEQVGTKSAA
---PSSQMNIQNATVFMG----SPTELMEEVGDAYEAQEAR-EKVI--------------------------NGTTS---
>Escherichia_phage_p000y
-----------------ME-GLDINKLLDISD--LPGIS---------GEEVEVYAPLQLVEVQ-----SNPQNRTPDLE
D-----DYSVVRKNMHFQQQMLMDAAKIFLETAKNADSPRHMEVFATLMGQMTTTNKEILKLHKDMKEITSEQVGTKSTA
---PSSQMNIQNATVFMG----SPTELMEEVGDAYEAQEAR-EKVI--------------------------NGTAN---
>Escherichia_phage_ph0021
-----------------ME-GLDINKLLDISD--LPGID---------GEEIKVYEPLQLVEVK-----SNPQNRTPDLE
D-----DYGVVRRNMHFQQQMLMDAAKIFLETAKNADSPRHMEVFATLMGQMTTTNREILKLHKDMKDITSEQVGTKGAV
---PTGQMNIQNATVFMG----SPTELMDEIGDAYEAQEAR-EKVI--------------------------NGTTD---
>Escherichia_phage_phiEC1
-----------------ME-GLDINKLLDISD--LPGIS---------GEEVEVYAPLQLVEVQ-----SNPQNRTPDLE
D-----DYSVVRKNMHFQQQMLMDAAKIFLETAKNADSPRHMEVFATLMGQMTTTNKEILKLHKDMKEITSEQVGTKSAA
---PSSQMNIQNATVFMG----SPTELMEEVGDAYEAQEAR-EKVI--------------------------NGTAS---
>Escherichia_phage_slur02
-----------------ME-GLDINKLLDISD--LPGID---------GEEIKVYEPLQLVEVK-----SNPQNRTPDLE
D-----DYGVVRRNMHFQQQMLMDAAKIFLETAKNADSPRHMEVFATLMGQMTTTNREILKLHKDMKDITSEQVGTKGAI
---PTGQMNIQNATVFMG----SPTELMDEIGDAYEAQEAR-EKVI--------------------------DGTTD---
>Escherichia_phage_slur03
-----------------ME-GLDINKLLDISD--LPGID---------GEEIKVYEPLQLVEVK-----SNPQNRTPDLE
D-----DYGVVRRNMHFQQQMLMDAAKIFLETAKNADSPRHMEVFATLMGQMTTTNREILKLHKDMKDITSEQVGTKGAI
---PTGQMNIQNATVFMG----SPTELMDEIGDAYEAQEAR-EKVI--------------------------DGTTD---
>Escherichia_phage_slur04
-----------------ME-GLDINKLLDISD--LPGID---------GEEIKVYEPLQLVEVK-----SNPQNRTPDLE
D-----DYGVVRRNMHFQQQMLMDAAKIFLETAKNADSPRHMEVFATLMGQMTTTNREILKLHKDMKDITSEQVGTKGAI
---PTGQMNIQNATVFMG----SPTELMDEIGDAYEAQEAR-EKVI--------------------------DGTTD---
>Escherichia_phage_slur07
-----------------ME-GLDINKLLDISD--LPGID---------GEEIKVYEPLQLVEVK-----SNPQNRTPDLE
D-----DYGVVRRNMHFQQQMLMDAAKIFLETAKNADSPRHMEVFATLMGQMTTTNREILKLHKDMKDITSEQVGTKGAV
---PTGQMNIQNATVFMG----SPTELMDEIGDAYEAQEAR-EKVI--------------------------NGTTD---
>Escherichia_phage_slur08
-----------------ME-GLDINKLLDISD--LPGID---------GEEIKVYEPLQLVEVK-----SNPQNRTPDLE
D-----DYGVVRRNMHFQQQMLMDAAKIFLETAKNADSPRHMEVFATLMGQMTTTNREILKLHKDMKDITSEQVGTKGAI
---PTGQMNIQNATVFMG----SPTELMDEIGDAYEAQEAR-EKVI--------------------------DGTTD---
>Escherichia_phage_slur11
-----------------ME-GLDINKLLDISD--LPGID---------GEEIKVYEPLQLVEVK-----SNPQNRTPDLE
D-----DYGVVRRNMHFQQQMLMDAAKIFLETAKNADSPRHMEVFATLMGQMTTTNREILKLHKDMKDITSEQVGTKGAI
---PTGQMNIQNATVFMG----SPTELMDEIGDAYEAQEAR-EKVI--------------------------DGTTD---
>Escherichia_phage_slur13
-----------------ME-GLDINKLLDISD--LPGID---------GEEIKVYEPLQLVEVK-----SNPQNRTPDLE
D-----DYGVVRRNMHFQQQMLMDAAKIFLETAKNADSPRHMEVFATLMGQMTTTNREILKLHKDMKDITSEQVGTKGAI
---PTGQMNIQNATVFMG----SPTELMDEIGDAYEAQEAR-EKVI--------------------------DGTTD---
>Escherichia_phage_slur14
-----------------ME-GLDINKLLDISD--LPGID---------GEEIKVYEPLQLVEVK-----SNPQNRTPDLE
D-----DYGVVRRNMHFQQQMLMDAAKIFLETAKNADSPRHMEVFATLMGQMTTTNREILKLHKDMKDITSEQVGTKGAI
---PTGQMNIQNATVFMG----SPTELMDEIGDAYEAQEAR-EKVI--------------------------DGTTD---
>Escherichia_phage_teqdroes
-----------------ME-GLDINKLLDISD--LPGID---------GEEIKVYEPLQLVEVK-----SNPQNRTPDLE
D-----DYGVVRRNMHFQQQMLMDAAKIFLETAKNADSPRHMEVFATLMGQMTTTNREILKLHKDMKDITSEQVGTKGAV
---PTGQMNIQNATVFMG----SPTELMDEIGDAYEAQEAR-EKVI--------------------------NGTTD---
>Escherichia_phage_teqhad
-----------------ME-GLDINKLLDISD--LPGID---------GEEIKVYEPLQLVEVK-----SNPQNRTPDLE
D-----DYGVVRRNMHFQQQMLMDAAKIFLETAKNADSPRHMEVFATLMGQMTTTNREILKLHKDMKDITSEQVGTKGAV
---PTGQMNIQNATVFMG----SPTELMDEIGDAYEAQEAR-EKVI--------------------------NGTTD---
>Escherichia_phage_teqhal
-----------------ME-GLDINKLLDISD--LPGID---------GEEIKVYEPLQLVEVK-----SNPQNRTPDLE
D-----DYGVVRRNMHFQQQMLMDAAKIFLETAKNADSPRHMEVFATLMGQMTTTNREILKLHKDMKDITSEQVGTKGAV
---PTGQMNIQNATVFMG----SPTELMDEIGDAYEAQEAR-EKVI--------------------------NGTTD---
>Escherichia_phage_teqskov
-----------------ME-GLDINKLLDISD--LPGID---------GEEIKVYEPLQLVEVK-----SNPQNRTPDLE
D-----DYGVVRRNMHFQQQMLMDAAKIFLETAKNADSPRHMEVFATLMGQMTTTNREILKLHKDMKDITSEQVGTKGAV
---PTGQMNIQNATVFMG----SPTELMDEIGDAYEAQEAR-EKVI--------------------------NGTTD---
>Escherichia_phage_teqsoen
-----------------ME-GLDINKLLDISD--LPGID---------GEEIKVYEPLQLVEVK-----SNPQNRTPDLE
D-----DYGVVRRNMHFQQQMLMDAAKIFLETAKNADSPRHMEVFATLMGQMTTTNREILKLHKDMKDITSEQVGTKGAV
---PTGQMNIQNATVFMG----SPTELMDEIGDAYEAQEAR-EKVI--------------------------NGTTD---
>Escherichia_phage_vB_ESM_pEJ01
----------------MSDLGLDMKQLMNFESLGLPG-SFDAE------EDRVSYDPLVLTPVE-----SHPEDRNIDLQ
R-----DYNEARQNIHFQNQMMMDAAKIYLELAKNSESPRFLQAFNGLMQQMSNNNKELLNIHKDMKKITEQAGEKKKDN
T--PAAPVNIQNATVFMG----SPSDLMDEIED----EEAR---VI--------------------------EGETV---
>Escherichia_phage_vB_EcoA_4HA11
MSNMSERLLATLDAVTARD-EVGKEAMEAVAP--RPGIDFDENTGEWFGERPEGYQPIPEPPSL--EDIASKESKVPEFA
DTDATTDYKRIRDTTYAMQEATMFMMGQAAKLAASTEAPRAFSVFRELGELMRGLNKDLMENQKTIKAVTGDKEPPVDDT
TV-DVTTSPDGTTTVSVGKKARSSRDLLKTIEDARRRAEERAQAKA---AQQPEDEIIDGETV---DVKEEDDGVSEA--
>Escherichia_phage_vB_EcoM_005
-----------------MS-DLDINKLMDITD--LPGLT---------GEEVTAYEPIVLKEVE-----SNPQNRTPDLE
D-----DYSVVRRNLHFQQQMLMDAGKIFLEVAKNAESPRHMEVFATLMGQMTTTNKELLKLHKEMKDITAEQIGTKGGE
---PN-QTNIQNATIFMG----SPTDLMDEVGDAYEAQEER-EKVI--------------------------NGTTS---
>Escherichia_phage_vB_EcoM_011D4
----------------MSDLGLDMKQLMNFESLGLPG-SFDAE------EDRVSYDPLVLTPVE-----SHPEDRNIDLQ
R-----DYNEARQNIHFQNQMMMDAAKIYLELAKNSESPRFLQAFNGLMQQMSNNNKELLNIHKDMKKITEQAGEKKKDN
T--PAAPVNIQNATVFMG----SPSDLMDEIED----EEAR---II--------------------------EGETV---
>Escherichia_phage_vB_EcoM_101112UKE3_1
-----------------ME-GLDINKLLDISD--LPGID---------GEEIKVYEPLQLVEVK-----SNPQNRTPDLE
D-----DYGVVRRNMHFQQQMLMDAAKIFLETAKNADSPRHMEVFATLMGQMTTTNREILKLHKDMKDITSEQVGTKGAV
---PTGQMNIQNATVFMG----SPTELMDEIGDAYEAQEAR-EKVI--------------------------NGTTD---
>Escherichia_phage_vB_EcoM_101117BS1
-----------------ME-GLDINKLLDISD--LPGID---------GEEIKVYEPLQLVEVK-----SNPQNRTPDLE
D-----DYGVVRRNMHFQQQMLMDAAKIFLETAKNADSPRHMEVFATLMGQMTTTNREILKLHKDMKDITSEQVGTKGAI
---PTGQMNIQNATVFMG----SPTELMDEIGDAYEAQEAR-EKVI--------------------------NGTTD---
>Escherichia_phage_vB_EcoM_11B_SA_NWU
-----------------ME-GLDINKLLDISD--LPGID---------GEEIKVYEPLQLVEVK-----SNPQNRTPDLE
D-----DYGVVRRNMHFQQQMLMDAAKIFLETAKNADSPRHMEVFATLMGQMTTTNREILKLHKDMKDITSEQVGTKGAV
---PTGQMNIQNATVFMG----SPTELMDEIGDAYEAQEAR-EKVI--------------------------NGTTD---
>Escherichia_phage_vB_EcoM_172859UKE1
-----------------ME-GLDINKLLDISD--LPGIS---------GEEVEVYAPLQLVEVQ-----SNPQNRTPDLE
D-----DYSVVRKNMHFQQQMLMDAAKIFLETAKNADSPRHMEVFATLMGQMTTTNKEILKLHKDMKEITSEQVGTKSAA
---PSSQMNIQNATVFMG----SPTELMEEVGDAYEAQEAR-EKVI--------------------------NGTAS---
>Escherichia_phage_vB_EcoM_3HA11
MSNMSERLLATLDAVTARD-EVGKEAMEAVAP--RPGIDFDENTGEWFGERPEGYQPIPEPPSL--EDIASKESKVPEFA
DTDATTDYKRIRDTTYAMQEATMFMMGQAAKLAASTEAPRAFSVFRELGELMRGLNKDLMENQKTIKAVTGDKEPPTDDT
TV-DVTTSPDGTTTVSVGKKARSSRDLLKTIEDARRRAEERAQAKA---AQQPEDEIIDGETV---DVKEEDDGVSEA--
>Escherichia_phage_vB_EcoM_ASO78A
-----------------ME-GLDINKLLDISD--LPGID---------GEEIKVYEPLQLVEVK-----SNPQNRTPDLE
D-----DYGVVRRNMHFQQQMLMDAAKIFLETAKNADSPRHMEVFATLMGQMTTTNREILKLHKDMKDITSEQVGTKGAV
---PTGQMNIQNATVFMG----SPTELMDEIGDAYEAQEAR-EKVI--------------------------NGTTD---
>Escherichia_phage_vB_EcoM_BECP11
-----------------ME-GLDINKLLDISD--LPGID---------GEEIKVYEPLQLVEVK-----SNPQNRTPDLE
D-----DYGVVRRNMHFQQQMLMDAAKIFLETAKNADSPRHMEVFATLMGQMTTTNREILKLHKDMKDITSEQVGTKGAV
---PTGQMNIQNATVFMG----SPTELMDEIGDAYEAQEAR-EKVI--------------------------NGTTD---
>Escherichia_phage_vB_EcoM_C2_3
-----------------ME-GLDINKLLDISD--LPGID---------GEEIKVYEPLQLVEVK-----SNPQNRTPDLE
D-----DYGVVRRNMHFQQQMLMDAAKIFLETAKNADSPRHMEVFATLMGQMTTTNREILKLHKDMKDITSEQVGTKGAV
---PTGQMNIQNATVFMG----SPTELMDEIGDAYEAQEAR-EKVI--------------------------NGTTD---
>Escherichia_phage_vB_EcoM_CE1
-----------------ME-GLDINKLLDISD--LPGID---------GEEIKVYEPLQLVEVK-----SNPQNRTPDLE
D-----DYGVVRRNMHFQQQMLMDAAKIFLETAKNADSPRHMEVFATLMGQMTTTNREILKLHKDMKDITSEQVGTKGAV
---PTGQMNIQNATVFMG----SPTELMDEIGDAYEAQEAR-EKVI--------------------------NGTTD---
>Escherichia_phage_vB_EcoM_CHD16UKE1
-----------------ME-GLDINKLLDISD--LPGID---------GEEIKVYEPLQLVEVK-----SNPQNRTPDLE
D-----DYGVVRRNMHFQQQMLMDAAKIFLETAKNADSPRHMEVFATLMGQMTTTNREILKLHKDMKDITSEQVGTKGAV
---PTGQMNIQNATVFMG----SPTELMDEIGDAYEAQEAR-EKVI--------------------------NGTTD---
>Escherichia_phage_vB_EcoM_CHD2BS1
-----------------ME-GLDINKLLDISD--LPGID---------GEEIKVYEPLQLVEVK-----SNPQNRTPDLE
D-----DYGVVRRNMHFQQQMLMDAAKIFLETAKNADSPRHMEVFATLMGQMTTTNREILKLHKDMKDITSEQVGTKGAV
---PTGQMNIQNATVFMG----SPTELMDEIGDAYEAQEAR-EKVI--------------------------NGTTD---
>Escherichia_phage_vB_EcoM_CHD94UKE2
-----------------ME-GLDINKLLDISD--LPGID---------GEEIKVYEPLQLVEVK-----SNPQNRTPDLE
D-----DYGVVRRNMHFQQQMLMDAAKIFLETAKNADSPRHMEVFATLMGQMTTTNREILKLHKDMKDITSEQVGTKGAV
---PTGQMNIQNATVFMG----SPTELMDEIGDAYEAQEAR-EKVI--------------------------NGTTD---
>Escherichia_phage_vB_EcoM_E33
-----------------MS-DLDISKLMDITD--LPGLT---------GDEVVPYEPLVLKEVE-----SNPQNRTPDLE
D-----DYSVVRRNLHFQQQMLMDAGKIFLEAAKNAESPRHMEVFATLMGQMTTTNKELLKLHKEMKDITAEQIGTKGGE
---PN-QTNIQNATIFMG----SPTDLMDEVGDAYEAQEER-EKVI--------------------------NGTTS---
>Escherichia_phage_vB_EcoM_EP32a
-----------------ME-GLDINKLLDISD--LPGIS---------GEEVEVYAPLQLVEVQ-----SNPQNRTPDLE
D-----DYSVVRKNMHFQQQMLMDAAKIFLETAKNADSPRHMEVFATLMGQMTTTNKEILKLHKDMKEITSEQVGTKSTA
---PSSQMNIQNATVFMG----SPTELMEEVGDAYEAQEAR-EKVI--------------------------NGTAS---
>Escherichia_phage_vB_EcoM_ESCO10
-----------------MS-DLDINKLMDITD--LPGLS---------GDEVVPYEPLVLKEVE-----SNPQNRTPDLE
D-----DYSVVRKNLHFQQQMLMDAGKIFLEAAKNAESPRHMEVFATLMGQMTTTNKELLKLHKEMKDITAEQIGTKGGE
---PN-QTNIQNATIFMG----SPTDLMDEVGDAYEAQEER-EKVI--------------------------NGTTS---
>Escherichia_phage_vB_EcoM_ESCO47
-----------------ME-GLDINKLLDISD--LPGIS---------GEEVEVYAPLELVEVT-----SNPKNRTPDLE
D-----DYTVVRKNMHFQQQMLMDAAKIFLETAKNADSPRHMEVFATLMGQMTTTNKEILKLHKEMKDITAEQIGTKGVA
---PAGQMNIQNATVFMG----SPTELMEEVGDAYEAQEAR-EKVI--------------------------NGTTN---
>Escherichia_phage_vB_EcoM_ESCO58
-----------------ME-GLDINKLLDISD--LPGID---------GEEIKVYEPLQLVEVK-----SNPQNRTPDLE
D-----DYGVVRRNMHFQQQMLMDAAKIFLETAKNADSPRHMEVFATLMGQMTTTNREILKLHKDMKDITSEQVGTKGAV
---PTGQMNIQNATVFMG----SPTELMDEIGDAYEAQEAR-EKVI--------------------------NGTTD---
>Escherichia_phage_vB_EcoM_F1
-----------------ME-GLDINKLLDISD--LPGID---------GEEIKVYEPLQLVEVK-----SNPQNRTPDLE
D-----DYGVVRRNMHFQQQMLMNAAKIFLETAKNADSPRHMEVFATLMGQMTTTNREILKLHKDMKDITSEQVGTKGAV
---PTGQMNIQNATVFMG----SPTELMDEIGDAYEAQEAR-EKVI--------------------------NGTTD---
>Escherichia_phage_vB_EcoM_FB
-----------------MS-DLDISKLMDITD--LPGLS---------GEEVTAYEPLVLKEVE-----SNPQNRTPDLE
D-----DYSVVRRNLHFQQQMLMDAGKIFLEAAKNAESPRHMEVFATLMGQMTTTNKELLKLHKEMKDITAEQIGTKGGE
---PN-QTNIQNATIFMG----SPTDLMDEVGDAYEAQEER-EKVI--------------------------NGTTS---
>Escherichia_phage_vB_EcoM_FJ1
-----------------ME-GLDINKLLDISD--LPGID---------GEEIKVYEPLQLVEVK-----SNPQNRTPDLE
D-----DYGVVRRNMHFQQQMLMDAAKIFLETAKNADSPRHMEVFATLMGQMTTTNREILKLHKDMKDITSEQVGTKGAI
---PTGQMNIQNATVFMG----SPTELMDEIGDAYEAQEAR-EKVI--------------------------DGTTD---
>Escherichia_phage_vB_EcoM_FN
-----------------ME-GLDINKLLDISD--LPGID---------GEEIKVYEPLQLVEVK-----SNPQNRTPDLE
D-----DYGVVRRNMHFQQQMLMNAAKIFLETAKNADSPRHMEVFATLMGQMTTTNREILKLHKDMKDITSEQVGTKGAV
---PTGQMNIQNATVFMG----SPTELMDEIGDAYEAQEAR-EKVI--------------------------NGTTD---
>Escherichia_phage_vB_EcoM_FT
-----------------ME-GLDINKLLDISD--LPGID---------GEEIKVYEPLQLVEVK-----SNPQNRTPDLE
D-----DYGVVRRNMHFQQQMLMDAAKIFLETAKNADSPRHMEVFATLMGQMTTTNREILKLHKDMKDITSEQVGTKGAV
---PTGQMNIQNATVFMG----SPTELMDEIGDAYEAQEAR-EKVI--------------------------NGTTD---
>Escherichia_phage_vB_EcoM_G10400
-----------------ME-GLDINKLLDISD--LPGID---------GEEIKVYEPLQLVEVK-----SNPQNRTPDLE
D-----DYGVVRRNMHFQQQMLMDAAKIFLETAKNADSPRHMEVFATLMGQMTTTNREILKLHKDMKDITSEQVGTKGAV
---PTGQMNIQNATVFMG----SPTELMDEIGDAYEAQEAR-EKVI--------------------------NGTTD---
>Escherichia_phage_vB_EcoM_G157lw
-----------------ME-GLDINKLLDISD--LPGID---------GEEIKVYEPLQLVEVK-----SNPQNRTPDLE
D-----DYGVVRRNMHFQQQMLMDAAKIFLETAKNADSPRHMEVFATLMGQMTTTNREILKLHKDMKDITSEQVGTKGAV
---PTGQMNIQNATVFMG----SPTELMDEIGDAYEAQEAR-EKVI--------------------------NGTTD---
>Escherichia_phage_vB_EcoM_G2133
-----------------ME-GLDINKLLDISD--LPGID---------GEEIKVYEPLQLVEVK-----SNPQNRTPDLE
D-----DYGVVRRNMHFQQQMLMDAAKIFLETAKNADSPRHMEVFATLMGQMTTTNREILKLHKDMKDITSEQVGTKGAV
---PTGQMNIQNATVFMG----SPTELMDEIGDAYEAQEAR-EKVI--------------------------NGTTD---
>Escherichia_phage_vB_EcoM_G2248
----------------MSDLGLDMKQLMNFESLGLPG-SFDAE------EDRVSYDPLVLTPVE-----SHPEDRNIDLQ
R-----DYNEARQNIHFQNQMMMDAAKIYLELAKNSESPRFLQAFNGLMQQMSNNNKELLNIHKDMKKITEQAGEKKKDN
T--PAAPVNIQNATVFMG----SPSDLMDEIED----EEAR---VI--------------------------EGETV---
>Escherichia_phage_vB_EcoM_G2285
-----------------ME-GLDINKLLDISD--LPGIS---------GEEVEVYAPLQLVEVQ-----SNPQNRTPDLE
D-----DYSVVRKNMHFQQQMLMDAAKIFLETAKNADSPRHMEVFATLMGQMTTTNKEILKLHKDMKEITSEQVGTKSAA
---PPSQMNIQNATVFMG----SPTELMEEVGDAYEAQEAR-EKVI--------------------------NGTAS---
>Escherichia_phage_vB_EcoM_G2469
-----------------ME-GLDINKLLDISD--LPGIS---------GEEVEVYAPLQLVEVQ-----SNPQNRTPDLE
D-----DYSVVRKNMHFQQQMLMDAAKIFLETAKNADSPRHMEVFATLMGQMTTTNKEILKLHKDMKEITSEQVGTKSTA
---PSSQMNIQNATVFMG----SPTELMEEVGDAYEAQEAR-EKVI--------------------------NGTAS---
>Escherichia_phage_vB_EcoM_G2494
----------------MSDLGLDMKQLMNFESLGLPG-SFDAE------EDRVSYDPLVLTPVE-----SHPEDRNIDLQ
R-----DYNEARQNIHFQNQMMMDAAKIYLELAKNSESPRFLQAFNGLMQQMSNNNKELLNIHKDMKKITEQAGEKKKDN
T--PAAPVNIQNATVFMG----SPSDLMDEIED----EEAR---II--------------------------EGETV---
>Escherichia_phage_vB_EcoM_G2540
-----------------ME-GLDINKLLDISD--LPGID---------GEEIKVYEPLQLVEVK-----SNPQNRTPDLE
D-----DYGVVRRNMHFQQQMLMDAAKIFLETAKNADSPRHMEVFATLMGQMTTTNREILKLHKDMKDITSEQVGTKGAV
---PTGQMNIQNATVFMG----SPTELMDEIGDAYEAQEAR-EKVI--------------------------DGTTD---
>Escherichia_phage_vB_EcoM_G2540_3
-----------------ME-GLDINKLLDISD--LPGID---------GEEIKVYEPLQLVEVK-----SNPQNRTPDLE
D-----DYGVVRRNMHFQQQMLMDAAKIFLETAKNADSPRHMEVFATLMGQMTTTNREILKLHKDMKDITSEQVGTKGAV
---PTGQMNIQNATVFMG----SPTELMDEIGDAYEAQEAR-EKVI--------------------------NGTTD---
>Escherichia_phage_vB_EcoM_G28
-----------------ME-GLDINKLLDISD--LPGID---------GEEIKVYEPLQLVEVK-----SNPQNRTPDLE
D-----DYGVVRRNMHFQQQMLMDAAKIFLETAKNADSPRHMEVFATLMGQMTTTNREILKLHKDMKDITSEQVGTKGAV
---PTGQMNIQNATVFMG----SPTELMDEIGDAYEAQEAR-EKVI--------------------------NGTTD---
>Escherichia_phage_vB_EcoM_G29
-----------------ME-GLDINKLLDISD--LPGID---------GEEIKVYEPLQLVEVK-----SNPQNRTPDLE
D-----DYGVVRRNMHFQQQMLMDAAKIFLETAKNADSPRHMEVFATLMGQMTTTNREILKLHKDMKDITSEQVGTKGAV
---PTGQMNIQNATVFMG----SPTELMDEIGDAYEAQEAR-EKVI--------------------------NGTTD---
>Escherichia_phage_vB_EcoM_G37_3
----------------MSDLGLDMKQLMNFESLGLPG-SFDAE------EDRVSYDPLVLTPVE-----SHPEDRNIDLQ
R-----DYNEARQNIHFQNQMMMDAAKIYLELAKNSESPRFLQAFNGLMQQMSNNNKELLNIHKDMKKITEQAGEKKKDN
T--PAAPVNIQNATVFMG----SPSDLMDEIED----EEAR---VI--------------------------EGETV---
>Escherichia_phage_vB_EcoM_G3F10
-----------------ME-GLDINKLLDISD--LPGID---------GEEIKVYEPLQLVEVK-----SNPQNRTPDLE
D-----DYGVVRRNMHFQQQMLMDAAKIFLETAKNADSPRHMEVFATLMGQMTTTNREILKLHKDMKDITSEQVGTKGAV
---PTGQMNIQNATVFMG----SPTELMDEIGDAYEAQEAR-EKVI--------------------------NGTTD---
>Escherichia_phage_vB_EcoM_G3F6
-----------------ME-GLDINKLLDISD--LPGID---------GEEIKVYEPLQLVEVK-----SNPQNRTPDLE
D-----DYGVVRRNMHFQQQMLMDAAKIFLETAKNADSPRHMEVFATLMGQMTTTNREILKLHKDMKDITSEQVGTKGAV
---PTGQMNIQNATVFMG----SPTELMDEIGDAYEAQEAR-EKVI--------------------------NGTTD---
>Escherichia_phage_vB_EcoM_G3F7
-----------------ME-GLDINKLLDISD--LPGID---------GEEIKVYEPLQLVEVK-----SNPQNRTPDLE
D-----DYGVVRRNMHFQQQMLMDAAKIFLETAKNADSPRHMEVFATLMGQMTTTNREILKLHKDMKDITSEQVGTKGAV
---PTGQMNIQNATVFMG----SPTELMDEIGDAYEAQEAR-EKVI--------------------------NGTTD---
>Escherichia_phage_vB_EcoM_G3F8
-----------------ME-GLDINKLLDISD--LPGID---------GEEIKVYEPLQLVEVK-----SNPQNRTPDLE
D-----DYGVVRRNMHFQQQMLMDAAKIFLETAKNADSPRHMEVFATLMGQMTTTNREILKLHKDMKDITSEQVGTKGAV
---PTGQMNIQNATVFMG----SPTELMDEIGDAYEAQEAR-EKVI--------------------------NGTTD---
>Escherichia_phage_vB_EcoM_G3F9
-----------------ME-GLDINKLLDISD--LPGID---------GEEIKVYEPLQLVEVK-----SNPQNRTPDLE
D-----DYGVVRRNMHFQQQMLMDAAKIFLETAKNADSPRHMEVFATLMGQMTTTNREILKLHKDMKDITSEQVGTKGAV
---PTGQMNIQNATVFMG----SPTELMDEIGDAYEAQEAR-EKVI--------------------------NGTTD---
>Escherichia_phage_vB_EcoM_G3G6
-----------------ME-GLDINKLLDISD--LPGID---------GEEIKVYEPLQLVEVK-----SNPQNRTPDLE
D-----DYGVVRRNMHFQQQMLMDAAKIFLETAKNADSPRHMEVFATLMGQMTTTNREILKLHKDMKDITSEQVGTKGAV
---PTGQMNIQNATVFMG----SPTELMDEIGDAYEAQEAR-EKVI--------------------------NGTTD---
>Escherichia_phage_vB_EcoM_G3G7
-----------------ME-GLDINKLLDISD--LPGID---------GEEIKVYEPLQLVEVK-----SNPQNRTPDLE
D-----DYGVVRRNMHFQQQMLMDAAKIFLETAKNADSPRHMEVFATLMGQMTTTNREILKLHKDMKDITSEQVGTKGAV
---PTGQMNIQNATVFMG----SPTELMDEIGDAYEAQEAR-EKVI--------------------------NGTTD---
>Escherichia_phage_vB_EcoM_G4498
-----------------ME-GLDINKLLDISD--LPGID---------GEEIKVYEPLQLVEVK-----SNPQNRTPDLE
D-----DYGVVRRNMHFQQQMLMDAAKIFLETAKNADSPRHMEVFATLMGQMTTTNREILKLHKDMKDITSEQVGTKGAV
---PTGQMNIQNATVFMG----SPTELMDEIGDAYEAQEAR-EKVI--------------------------NGTTD---
>Escherichia_phage_vB_EcoM_G4500
-----------------ME-GLDINKLLDISD--LPGID---------GEEIKVYEPLQLVEVK-----SNPQNRTPDLE
D-----DYGVVRRNMHFQQQMLMDAAKIFLETAKNADSPRHMEVFATLMGQMTTTNREILKLHKDMKDITSEQVGTKGAV
---PTGQMNIQNATVFMG----SPTELMDEIGDAYEAQEAR-EKVI--------------------------NGTTD---
>Escherichia_phage_vB_EcoM_G4507
-----------------ME-GLDINKLLDISD--LPGID---------EEEIKVYEPLQLVEVK-----SNPQNRTPDLE
D-----DYGVVRRNMHFQQQMLMDAAKIFLETAKNADSPRHMEVFATLMGQMTTTNREILKLHKDMKDITSEQVGTKGAV
---PTGQMNIQNATVFMG----SPTELMDEIGDAYEAQEAR-EKVI--------------------------NGTTD---
>Escherichia_phage_vB_EcoM_G50
-----------------ME-GLDINKLLDISD--LPGID---------GEEIKVYEPLQLVEVK-----SNPQNRTPDLE
D-----DYGVVRRNMHFQQQMLMDAAKIFLETAKNADSPRHMEVFATLMGQMTTTNREILKLHKDMKDITSEQVGTKGAV
---PTGQMNIQNATVFMG----SPTELMDEIGDAYEAQEAR-EKVI--------------------------NGTTD---
>Escherichia_phage_vB_EcoM_G5211
----------------MSDLGLDMKQLMNFESLGLPG-SFDAE------EDRVSYDPLVLTPVE-----SHPEDRNIDLQ
R-----DYNEARQNIHFQNQMMMDAAKIYLELAKNSESPRFLQAFNGLMQQMSNNNKELLNIHKDMKKITEQAGEKKKDN
T--PAAPVNIQNATVFMG----SPSDLMDEIED----EEAR---VI--------------------------EGETV---
>Escherichia_phage_vB_EcoM_G53
-----------------ME-GLDINKLLDISD--LPGIS---------GEEVEVYAPLQLVEVQ-----SNPQNRTPDLE
D-----DYSVVRKNMHFQQQMLMDAAKIFLETAKNADSPRHMEVFATLMGQMTTTNKEILKLHKDMKEITSEQVGTKSAA
---PSSQMNIQNATVFMG----SPTELMEEVGDAYEAQEAR-EKVI--------------------------NGTAS---
>Escherichia_phage_vB_EcoM_G8
-----------------ME-GLDINKLLDISD--LPGID---------GEEIKVYEPLQLVEVK-----SNPQNRTPDLE
D-----DYGVVRRNMHFQQQMLMDAAKIFLETAKNADSPRHMEVFATLMGQMTTTNREILKLHKDMKDITSEQVGTKGAV
---PTGQMNIQNATVFMG----SPTELMDEIGDAYEAQEAR-EKVI--------------------------NGTTD---
>Escherichia_phage_vB_EcoM_G9062
-----------------ME-GLDINKLLDISD--LPGID---------GEEIKVYEPLQLVEVK-----SNPQNRTPDLE
D-----DYGVVRRNMHFQQQMLMDAAKIFLETAKNADSPRHMEVFATLMGQMTTTNREILKLHKDMKDITSEQVGTKGAV
---PTGQMNIQNATVFMG----SPTELMDEIGDAYEAQEAR-EKVI--------------------------NGTTD---
>Escherichia_phage_vB_EcoM_HZ_ZJUN4
-----------------ME-GLDINKLLDISD--LPGID---------GEEIKVYEPLQLVEVK-----SNPQNRTPDLE
D-----DYGVVRRNMHFQQQMLMDAAKIFLETAKNADSPRHMEVFATLMGQMTTTNREILKLHKDMKDITSEQVGTKGAV
---PTGQMNIQNATVFMG----SPTELMDEIGDAYEAQEAR-EKVI--------------------------NGTTD---
>Escherichia_phage_vB_EcoM_IME537
-----------------ME-GLDINKLLDISD--LPGID---------GEEIKVYEPLQLVEVK-----SNPQNRTPDLE
D-----DYGVVRRNMHFQQQMLMDAAKIFLETAKNADSPRHMEVFATLMGQMTTTNREILKLHKDMKDITSEQVGTKGAV
---PTGQMNIQNATVFMG----SPTELMDEIGDAYEAQEAR-EKVI--------------------------NGTTD---
>Escherichia_phage_vB_EcoM_JB75
-----------------ME-GLDINKLLDISD--LPGID---------GEEIKVYEPLQLVEVK-----SNPQNRTPDLE
D-----DYGVVRRNMHFQQQMLMDAAKIFLETAKNADSPRHMEVFATLMGQMTTTNREILKLHKDMKDITSEQVGTKGAV
---PTGQMNIQNATVFMG----SPTELMDEIGDAYEAQEAR-EKVI--------------------------NGTTD---
>Escherichia_phage_vB_EcoM_JN03
MSNMSERLLATLDAVTARD-EVGKEAMEAVAP--RPGIDFDENTGEWFGERPEGYQPIPEPPSL--EDIASKESKVPEFA
DTDATTDYKRIRDTTYAMQEATMFMMGQAAKLAASTEAPRAFSVFRELGELMRGLNKDLMENQKTIKAVTGDKEPPVDDT
TV-DVTTSPDGTTTVSVGKKARSSRDLLKTIEDARRRAEERAQAKA---AQQPEDEIIDGETV---DVKEEDDGVSEA--
>Escherichia_phage_vB_EcoM_JS09
-----------------ME-GLDINKLLDISD--LPGIS---------GEEVEVYAPLQLVEVQ-----SNPQNRTPDLE
D-----DYSVVRKNMHFQQQMLMDAAKIFLETAKNADSPRHMEVFATLMGQMTTTNKEILKLHKDMKEITSEQVGTKSTA
---PSSQMNIQNATVFMG----SPTELMEEVGDAYEAQEAR-EKVI--------------------------NGTAN---
>Escherichia_phage_vB_EcoM_KAW1E185
-----------------ME-GLDINKLLDISD--LPGID---------GEEIKVYEPLQLVEVK-----SNPQNRTPDLE
D-----DYGVVRRNMHFQQQMLMDAAKIFLETAKNADSPRHMEVFATLMGQMTTTNREILKLHKDMKDITSEQVGTKGAV
---PTGQMNIQNATVFMG----SPTELMDEIGDAYEAQEAR-EKVI--------------------------NGTTD---
>Escherichia_phage_vB_EcoM_KAW3E185
-----------------ME-GLDINKLLDISD--LPGIS---------GEEVEVYAPLQLVEVQ-----SNPQNRTPDLE
D-----DYSVVRKNMHFQQQMLMDAAKIFLETAKNADSPRHMEVFATLMGQMTTTNKEILKLHKDMKEITSEQVGTKSAA
---PSGQMNIQNATVFMG----SPTELMEEVGDAYEAQEAR-EKVI--------------------------NGTAS---
>Escherichia_phage_vB_EcoM_KMB26_isolate_F517VP
-----------------ME-GLDINKLLDISD--LPGID---------GEEIKVYEPLQLVEVK-----SNPQNRTPDLE
D-----DYGVVRRNMHFQQQMLMDAAKIFLETAKNADSPRHMEVFATLMGQMTTTNREILKLHKDMKDITSEQVGTKGAV
---PTGQMNIQNATVFMG----SPTELMDEIGDAYEAQEAR-EKVI--------------------------NGTTD---
>Escherichia_phage_vB_EcoM_KWBSE43_6
MSNMSERLLQTLDAVSARD-EVAQDAMKKTAL--KPGVDYDEETGEWLGDPPEGYQGFEMPPSL--SEVASKESKVPEYE
DTDATTDYKRIRDTTYAMQEATMFMMGKAAELAASTEAPRAFSVFRELGELMRGLNKDLMENQKTIKDVTRDKEPPGQTT
V--EVSEDENGTTTVKVGKTARSSRDLLQMIEKVRRDAEANRNSRVNPDEEVIDVAEEPKQED---KSEGEDNGVSEA--
>Escherichia_phage_vB_EcoM_Kelasse
-----------------ME-GLDINKLLDISD--LPGID---------GEEIKVYEPLQLVEVK-----SNPQNRTPDLE
D-----DYGVVRRNMHFQQQMLMDAAKIFLETAKNADSPRHMEVFATLMGQMTTTNREILKLHKDMKDITSEQVGTKGAV
---PTGQMNIQNATVFMG----SPTELMDEIGDAYEAQEAR-EKVI--------------------------NGTTD---
>Escherichia_phage_vB_EcoM_LNA2
-----------------ME-GLDINKLLDISD--LPGIS---------GEEVEVYAPLQLVEVQ-----SNPQNRTPDLE
D-----DYSVVRKNMHFQQQMLMDAAKIFLETAKNADSPRHMEVFATLMGQMTTTNKEILKLHKDMKEITSEQVGTKSTA
---PSSQMNIQNATVFMG----SPTELMEEVGDAYEAQEAR-EKVI--------------------------NGTAN---
>Escherichia_phage_vB_EcoM_Lutter
-----------------ME-GLDINKLLDISD--LPGID---------GEEIKVYEPLQLVEVK-----SNPQNRTPDLE
D-----DYGVVRRNMHFQQQMLMDAAKIFLETAKNADSPRHMEVFATLMGQMTTTNREILKLHKDMKDITSEQVGTKGAI
---PTGQMNIQNATVFMG----SPTELMDEIGDAYEAQEAR-EKVI--------------------------DGTTD---
>Escherichia_phage_vB_EcoM_MM02
-----------------ME-GLDINKLLDISD--LPGIS---------GEEVEVYAPLQLVEVQ-----SNPQNRTPDLE
D-----DYSVVRKNMHFQQQMLMDAAKIFLETAKNADSPRHMEVFATLMGQMTTTNKEILKLHKDMKEITSEQVGTKSTA
---PSSQMNIQNATVFMG----SPTELMEEVGDAYEAQEAR-EKVI--------------------------NGTAN---
>Escherichia_phage_vB_EcoM_NBG1
-----------------ME-GLDINKLLDISD--LPGIS---------GEEVEVYAPLQLVEVQ-----SNPQNRTPDLE
D-----DYSVVRKNMHFQQQMLMDAAKIFLETAKNADSPRHMEVFATLMGQMTTTNKEILKLHKDMKEITSEQVGTKSTA
---PPSQMNIQNATVFMG----SPTELMEEVGDAYEAQEAR-EKVI--------------------------NGTAN---
>Escherichia_phage_vB_EcoM_NBG2
-----------------ME-GLDINKLLDISD--LPGID---------GEEIKVYEPLQLVEVK-----SNPQNRTPDLE
D-----DYGVVRRNMHFQQQMLMDAAKIFLETAKNADSPRHMEVFATLMGQMTTTNREILKLHKDMKDITSEQVGTKGAV
---PTGQMNIQNATVFMG----SPTELMDEIGDAYEAQEAR-EKVI--------------------------NGTTD---
>Escherichia_phage_vB_EcoM_Nami
-----------------ME-GLDINKLLDISD--LPGID---------GEEIKVYEPLQLVEVK-----SNPQNRTPDLE
D-----DYGVVRRNMHFQQQMLMDAAKIFLETAKNADSPRHMEVFATLMGQMTTTNREILKLHKDMKDITSEQVGTKGAV
---PTGQMNIQNATVFMG----SPTELMDEIGDAYEAQEAR-EKVI--------------------------NGTTD---
>Escherichia_phage_vB_EcoM_OE5505
-----------------ME-GLDINKLLDISD--LPGID---------GEEIKVYEPLQLVEVK-----SNPQNRTPDLE
D-----DYGVVRRNMHFQQQMLMDAAKIFLETAKNADSPRHMEVFATLMGQMTTTNREILKLHKDMKDITSEQVGTKGAV
---PTGQMNIQNATVFMG----SPTELMDEIGDAYEAQEAR-EKVI--------------------------NGTTD---
>Escherichia_phage_vB_EcoM_PM105
-----------------ME-GLDINKLLDISD--LPGID---------GEEIKVYEPLQLVEVK-----SNPQNRTPDLE
D-----DYGVVRRNMHFQQQMLMDAAKIFLETAKNADSPRHMEVFATLMGQMTTTNREILKLHKDMKDITSEQVGTKGAV
---PTGQMNIQNATVFMG----SPTELMDEIGDAYEAQEAR-EKVI--------------------------NGTTD---
>Escherichia_phage_vB_EcoM_PM107
-----------------ME-GLDINKLLDISD--LPGID---------GEEIKVYEPLQLVEVK-----SNPQNRTPDLE
D-----DYGVVRRNMHFQQQMLMDAAKIFLETAKNADSPRHMEVFATLMGQMTTTNREILKLHKDMKDITSEQVGTKGAV
---PTGQMNIQNATVFMG----SPTELMDEIGDAYEAQEAR-EKVI--------------------------NGTTD---
>Escherichia_phage_vB_EcoM_PM108
-----------------ME-GLDINKLLDISD--LPGID---------GEEIKVYEPLQLVEVK-----SNPQNRTPDLE
D-----DYGVVRRNMHFQQQMLMDAAKIFLETAKNADSPRHMEVFATLMGQMTTTNREILKLHKDMKDITSEQVGTKGAV
---PTGQMNIQNATVFMG----SPTELMDEIGDAYEAQEAR-EKVI--------------------------NGTTD---
>Escherichia_phage_vB_EcoM_PM123
-----------------ME-GLDINKLLDISD--LPGID---------GEEIKVYEPLQLVEVK-----SNPQNRTPDLE
D-----DYGVVRRNMHFQQQMLMDAAKIFLETAKNADSPRHMEVFATLMGQMTTTNREILKLHKDMKDITSEQVGTKGAV
---PTGQMNIQNATVFMG----SPTELMDEIGDAYEAQEAR-EKVI--------------------------NGTTD---
>Escherichia_phage_vB_EcoM_PM133
-----------------ME-GLDINKLLDISD--LPGID---------GEEIKVYEPLQLVEVK-----SNPQNRTPDLE
D-----DYGVVRRNMHFQQQMLMDAAKIFLETAKNADSPRHMEVFATLMGQMTTTNREILKLHKDMKDITSEQVGTKGAV
---PTGQMNIQNATVFMG----SPTELMDEIGDAYEAQEAR-EKVI--------------------------NGTTD---
>Escherichia_phage_vB_EcoM_PM136
-----------------ME-GLDINKLLDISD--LPGID---------GEEIKVYEPLQLVEVK-----SNPQNRTPDLE
D-----DYGVVRRNMHFQQQMLMDAAKIFLETAKNADSPRHMEVFATLMGQMTTTNREILKLHKDMKDITSEQVGTKGAV
---PTGQMNIQNATVFMG----SPTELMDEIGDAYEAQEAR-EKVI--------------------------NGTTD---
>Escherichia_phage_vB_EcoM_PhAPEC2
-----------------ME-GLDINKLLDISD--LPGIS---------GEEVEVYAPLQLVEVQ-----SNPQNRTPDLE
D-----DYSVVRKNMHFQQQMLMDAAKIFLETAKNADSPRHMEVFATLMGQMTTTNKEILKLHKDMKEITSEQVGTKSSA
---PSSQMNIQNATVFMG----SPTELMEEVGDAYEAQEAR-EKVI--------------------------NGTAN---
>Escherichia_phage_vB_EcoM_R5505
-----------------ME-GLDINKLLDISD--LPGID---------GEEIKVYEPLQLVEVK-----SNPQNRTPDLE
D-----DYGVVRRNMHFQQQMLMDAAKIFLETAKNADSPRHMEVFATLMGQMTTTNREILKLHKDMKDITSEQVGTKGAV
---PTGQMNIQNATVFMG----SPTELMDEIGDAYEAQEAR-EKVI--------------------------NGTTD---
>Escherichia_phage_vB_EcoM_RPN187
-----------------ME-GLDINKLLDISD--LPGIS---------GEEVEVYAPLQLVEVQ-----SNPQNRTPDLE
D-----DYSVVRKNMHFQQQMLMDAAKIFLETAKNADSPRHMEVFATLMGQMTTTNKEILKLHKDMKEITSEQVGTKSAA
---PSSQMNIQNATVFMG----SPTELMEEVGDAYEAQEAR-EKVI--------------------------NGTAS---
>Escherichia_phage_vB_EcoM_RPN226
-----------------ME-GLDINKLLDISD--LPGID---------GEEIKVYEPLQLVEVK-----SNPQNRTPDLE
D-----DYGVVRRNMHFQQQMLMDAAKIFLETAKNADSPRHMEVFATLMGQMTTTNREILKLHKDMKDITSEQVGTKGAV
---PTGQMNIQNATVFMG----SPTELMDEIGDAYEAQEAR-EKVI--------------------------NGTTD---
>Escherichia_phage_vB_EcoM_RPN242
MSAMSERLLSTLSAIQARD-EVAQEVMEKTSP--MAGKNYDPDTGEWLGEKPAGYEPVVFPPSLDPEELKPKESKVPDFE
DTDATTDYKRIRDTTYAMQEATMFMMGQAAKLATTTEAPRAFTVFKELGELMRGLNKDLMENQKTIKAVTGDREPPPGDE
TTVEVTTSPDGTTTVNVGKQARSSRDLLKTIEDARKRAEERAAAKAAPKGPDPEEDVIDVQAE--PNGEGEDDGVSEA--
>Escherichia_phage_vB_EcoM_RZ
-----------------MS-ELDINKLMDITD--LPGIA---------GEEVTAYEPLVLKEVE-----SNPNNRTPDLE
D-----DYSVVRKNLHFQQQMLMDAGKIFLEAAKNAESPRHMEVFATLMGQMTTTNKELLKLHKEMKEITAEQIGTKGGT
---PS-QTNIENATIFMG----SPADLMDEVGDSYEAQERQ-EKII--------------------------NGTAG---
>Escherichia_phage_vB_EcoM_S1P5QW
-----------------ME-GLDINKLLDISD--LPGID---------GEEIKVYEPLQLVEVK-----SNPQNRTPDLE
D-----DYGVVRRNMHFQQQMLMDAAKIFLETAKNADSPRHMEVFATLMGQMTTTNREILKLHKDMKDITSEQVGTKGAV
---PTGQMNIQNATVFMG----SPTELMDEIGDAYEAQEAR-EKVI--------------------------NGTTD---
>Escherichia_phage_vB_EcoM_SA20RB
-----------------ME-GLDINKLLDISD--LPGID---------GEEIKVYEPLQLVEVK-----SNPQNRTPDLE
D-----DYGVVRRNMHFQQQMLMDAAKIFLETAKNADSPRHMEVFATLMGQMTTTNREILKLHKDMKDITSEQVGTKGAV
---PTGQMNIQNATVFMG----SPTELMDEIGDAYEAQEAR-EKVI--------------------------NGTTD---
>Escherichia_phage_vB_EcoM_SA21RB
-----------------ME-GLDINKLLDISD--LPGID---------GEEIKVYEPLQLVEVK-----SNPQNRTPDLE
D-----DYGVVRRNMHFQQQMLMDAAKIFLETAKNADSPRHMEVFATLMGQMTTTNREILKLHKDMKDITSEQVGTKGAV
---PTGQMNIQNATVFMG----SPTELMDEIGDAYEAQEAR-EKVI--------------------------NGTTD---
>Escherichia_phage_vB_EcoM_SA35RD
-----------------ME-GLDINKLLDISD--LPGIS---------GEEVEVYAPLQLVEVQ-----SNPQNRTPDLE
D-----DYSVVRKNMHFQQQMLMDAAKIFLETAKNADSPRHMEVFATLMGQMTTTNKEILKLHKDMKEITSEQVGTKSTA
---PSSQMNIQNATVFMG----SPTELMEEVGDAYEAQEAR-EKVI--------------------------NGTAN---
>Escherichia_phage_vB_EcoM_SA79RD
-----------------ME-GLDINKLLDISD--LPGIS---------GEEVEVYAPLQLVEVQ-----SNPQNRTPDLE
D-----DYSVVRKNMHFQQQMLMDAAKIFLETAKNADSPRHMEVFATLMGQMTTTNKEILKLHKDMKEITSEQVGTKSTA
---PSSQMNIQNATVFMG----SPTELMEEVGDAYEAQEAR-EKVI--------------------------NGTAN---
>Escherichia_phage_vB_EcoM_SP1
-----------------ME-GLDINKLLDISD--LPGID---------GEEIKVYEPLQLVEVK-----SNPQNRTPDLE
D-----DYGVVRRNMHFQQQMLMDAAKIFLETAKNADSPRHMEVFATLMGQMTTTNREILKLHKDMKDITSEQVGTKGAV
---PTGQMNIQNATVFMG----SPTELMDEIGDAYEAQEAR-EKVI--------------------------NGTTD---
>Escherichia_phage_vB_EcoM_SQ17
-----------------ME-GLDINKLLDISD--LPGIS---------GEEVEVYAPLQLVEVQ-----SNPQNRTPDLE
D-----DYSVVRKNMHFQQQMLMDAAKIFLETAKNADSPRHMEVFATLMGQMTTTNKEILKLHKDMKEITSEQVGTKSTA
---PSSQMNIQNATVFMG----SPTELMEEVGDAYEAQEAR-EKVI--------------------------NGTAS---
>Escherichia_phage_vB_EcoM_SYGD1
-----------------ME-GLDINKLLDISD--LPGID---------GEEIKVYEPLQLVEVK-----SNPQNRTPDLE
D-----DYGVVRRNMHFQQQMLMDAAKIFLETAKNADSPRHMEVFATLMGQMTTTNREILKLHKDMKDITSEQVGTKGAV
---PTGQMNIQNATVFMG----SPTELMDEIGDAYEAQEAR-EKVI--------------------------NGTTD---
>Escherichia_phage_vB_EcoM_Sa157lw
MSNMSERLLATLDAVTARD-EVGKEAMEAVSP--RPGIDFDEKTGEWFGERPEGYQPIPEPPSL--EDIASKESKVPEFA
DTDATTDYKRIRDTTYAMQEATMFMMGQAAKLAASTEAPRAFSVFRELGELMRGLNKDLMENQKTIKAVTGDKEPPTDDT
TV-DVTTSPDGTTTVSVGKKARSSRDLLKTIEDARRRAEERAQAKA---TQQTEDEIIDGETV---DVKEEDDGVSEA--
>Escherichia_phage_vB_EcoM_Sa45lw
-----------------ME-GLDINKLLDISD--LPGID---------GEEIKVYEPLQLVEVK-----SNPQNRTPDLE
D-----DYGVVRRNMHFQQQMLMDAAKIFLETAKNADSPRHMEVFATLMGQMTTTNREILKLHKDMKDITSEQVGTKGAV
---PTGQMNIQNATVFMG----SPTELMDEIGDAYEAQEAR-EKVI--------------------------NGTTD---
>Escherichia_phage_vB_EcoM_Shinka
-----------------ME-GLDINKLLDISD--LPGID---------GEEIKVYEPLQLVEVK-----SNPQNRTPDLE
D-----DYGVVRRNMHFQQQMLMDAAKIFLETAKNADSPRHMEVFATLMGQMTTTNREILKLHKDMKDITSEQVGTKGAV
---PTGQMNIQNATVFMG----SPTELMDEIGDAYEAQEAR-EKVI--------------------------NGTTD---
>Escherichia_phage_vB_EcoM_UFV05
-----------------ME-GLDINKLLDISD--LPGID---------GEEIKVYEPLQLVEVK-----SNPQNRTPDLE
D-----DYGVVRRNMHFQQQMLMDAAKIFLETAKNADSPRHMEVFATLMGQMTTTNREILKLHKDMKDITSEQVGTKGAV
---PTGQMNIQNATVFMG----SPTELMDEIGDAYEAQEAR-EKVI--------------------------NGTTD---
>Escherichia_phage_vB_EcoM_UFV06
-----------------ME-GLDINKLLDISD--LPGID---------GEEIKVYEPLQLVEVK-----SNPQNRTPDLE
D-----DYGVVRRNMHFQQQMLMDAAKIFLETAKNADSPRHMEVFATLMGQMTTTNREILKLHKDMKDITSEQVGTKGAV
---PTGQMNIQNATVFMG----SPTELMDEIGDAYEAQEAR-EKVI--------------------------NGTTD---
>Escherichia_phage_vB_EcoM_UFV09
-----------------ME-GLDINKLLDISD--LPGID---------GEEIKVYEPLQLVEVK-----SNPQNRTPDLE
D-----DYGVVRRNMHFQQQMLMDAAKIFLETAKNADSPRHMEVFATLMGQMTTTNREILKLHKDMKDITSEQVGTKGAV
---PTGQMNIQNATVFMG----SPTELMDEIGDAYEAQEAR-EKVI--------------------------NGTTD---
>Escherichia_phage_vB_EcoM_UFV10
-----------------ME-GLDINKLLDISD--LPGID---------GEEIKVYEPLQLVEVK-----SNPQNRTPDLE
D-----DYGVVRRNMHFQQQMLMDAAKIFLETAKNADSPRHMEVFATLMGQMTTTNREILKLHKDMKDITSEQVGTKGAV
---PTGQMNIQNATVFMG----SPTELMDEIGDAYEAQEAR-EKVI--------------------------NGTTD---
>Escherichia_phage_vB_EcoM_UFV11
-----------------ME-GLDINKLLDISD--LPGID---------GEEIKVYEPLQLVEVK-----SNPQNRTPDLE
D-----DYGVVRRNMHFQQQMLMDAAKIFLETAKNADSPRHMEVFATLMGQMTTTNREILKLHKDMKDITSEQVGTKGAV
---PTGQMNIQNATVFMG----SPTELMDEIGDAYEAQEAR-EKVI--------------------------NGTTD---
>Escherichia_phage_vB_EcoM_WFK
-----------------ME-GLDINKLLDISD--LPGIS---------GEEVEVYAPLQLVEVQ-----SNPQNRTPDLE
D-----DYSVVRKNMHFQQQMLMDAAKIFLETAKNADSPRHMEVFATLMGQMTTTNKEILKLHKDMKEITSEQVGTKSTA
---PSSQMNIQNATVFMG----SPTELMEEVGDAYEAQEAR-EKVI--------------------------NGTAS---
>Escherichia_phage_vB_EcoM_WFL6982
-----------------ME-GLDINKLLDISD--LPGIS---------GEEVEVYAPLQLVEVQ-----SNPQNRTPDLE
D-----DYSVVRKNMHFQQQMLMDAAKIFLETAKNADSPRHMEVFATLMGQMTTTNKEILKLHKDMKEITSEQVGTKSTA
---PSSQMNIQNATVFMG----SPTELMEEVGDAYEAQEAR-EKVI--------------------------NGTAS---
>Escherichia_phage_vB_EcoM_WFbE185
-----------------ME-GLDINKLLDISD--LPGIS---------GEEVEVYAPLQLVEVQ-----SNPQNRTPDLE
D-----DYSVVRKNMHFQQQMLMDAAKIFLETAKNADSPRHMEVFATLMGQMTTTNKEILKLHKDMKEITSEQVGTKSTA
---PSSQMNIQNATVFMG----SPTELMEEVGDAYEAQEAR-EKVI--------------------------NGTAS---
>Escherichia_phage_vB_EcoM_WL_3
-----------------ME-GLDINKLLDISD--LPGID---------GEEIKVYEPLQLVEVK-----SNPQNRTPDLE
D-----DYGVVRRNMHFQQQMLMDAAKIFLETAKNADSPRHMEVFATLMGQMTTTNREILKLHKDMKDITSEQVGTKGAV
---PTGQMNIQNATVFMG----SPTELMDEIGDAYEAQEAR-EKVI--------------------------NGTTD---
>Escherichia_phage_vB_EcoM_ZQ1
MSAMSERLLSTLSAIQARD-EVAQEVMEKTSP--MARKDYDPDTGEWLGEKPAGYEPVVFPPSLDPEELKPKESKVPDFE
DTDATTDYKRIRDTTYAMQEATMFMMGQAAKLATTTEAPRAFTVFKELGELMRGLNKDLMENQKTIKAVTGDREPPPGDE
TTVEVTTSPDGTTTVNVGKQARSSRDLLKTIEDARKRAEERAAAKAAPKGPDPEEDVIDVQAE--PNGEGEDDGV-----
>Escherichia_phage_vB_EcoM_ZQ3
-----------------ME-GLDINKLLDISD--LPGIS---------GEEVEVYAPLQLVEVQ-----SNPQNRTPDLE
D-----DYSVVRKNMHFQQQMLMDAAKIFLETAKNADSPRHMEVFATLMGQMTTTNKEILKLHKDMKEITSEQVGTKNAA
---PSSQMNIQNATVFMG----SPTELMEEVGDAYEAQEAR-EKVI--------------------------NGTAS---
>Escherichia_phage_vB_EcoM_fFiEco06
-----------------ME-GLDINKLLDISD--LPGID---------GEEIKVYEPLQLVEVK-----SNPQNRTPDLE
D-----DYGVVRRNMHFQQQMLMDAAKIFLETAKNADSPRHMEVFATLMGQMTTTNREILKLHKDMKDITSEQVGTKGAV
---PTGQMNIQNATVFMG----SPTELMDEIGDAYEAQEAR-EKVI--------------------------NGTTD---
>Escherichia_phage_vB_EcoM_fHoEco02
-----------------ME-GLDINKLLDISD--LPGID---------GEEIKVYEPLQLVEVK-----SNPQNRTPDLE
D-----DYGVVRRNMHFQQQMLMDAAKIFLETAKNADSPRHMEVFATLMGQMTTTNREILKLHKDMKDITSEQVGTKGAV
---PTGQMNIQNATVFMG----SPTELMDEIGDAYEAQEAR-EKVI--------------------------NGTTD---
>Escherichia_phage_vB_EcoM_pEK20
-----------------ME-GLDINKLLDISD--LPGIS---------GEEVEVYAPLQLVEVQ-----SNPQNRTPDLE
D-----DYSVVRKNMHFQQQMLMDAAKIFLETAKNADSPRHMEVFATLMGQMTTTNKEILKLHKDMKEITSEQVGTKSAA
---PSSQMNIQNATVFMG----SPTELMEEVGDAYEAQEAR-EKVI--------------------------NGTAS---
>Escherichia_phage_vB_EcoP_EP32B
-----------------ME-GLDINKLLDISD--LPGIS---------GEEVEVYAPLQLVEVQ-----SNPQNRTPDLE
D-----DYSVVRKNMHFQQQMLMDAAKIFLETAKNADSPRHMEVFATLMGQMTTTNKEILKLHKDMKEITSEQVGTKSAA
---PSSQMNIQNATVFMG----SPTELMEEVGDAYEAQEAR-EKVI--------------------------NGTAS---
>Escherichia_phage_vB_Eco_BGP
-----------------ME-GLDINKLLDISD--LPGID---------GEEIKVYEPLQLVEVK-----SNPQNRTPDLE
D-----DYGVVRRNMHFQQQMLMDAAKIFLETAKNADSPRHMEVFATLMGQMTTTNREILKLHKDMKDITSEQVGTKGAI
---PTGQMNIQNATVFMG----SPTELMDEIGDAYEAQEAR-EKVI--------------------------DGTTD---
>Escherichia_phage_vB_Eco_F25
-----------------ME-GLDINKLLDISD--LPGID---------GEEIKVYEPLQLVEVK-----SNPQNRTPDLE
D-----DYGVVRRNMHFQQQMLMDAAKIFLETAKNADSPRHMEVFATLMGQMTTTNREILKLHKDMKDITSEQVGTKGAV
---PTGQMNIQNATVFMG----SPTELMDEIGDAYEAQEAR-EKVI--------------------------NGTTD---
>Escherichia_phage_vB_Eco_F26
-----------------ME-GLDINKLLDISD--LPGID---------GEEIKVYEPLQLVEVK-----SNPQNRTPDLE
D-----DYGVVRRNMHFQQQMLMDAAKIFLETAKNADSPRHMEVFATLMGQMTTTNREILKLHKDMKDITSEQVGTKGAV
---PTGQMNIQNATVFMG----SPTELMDEIGDAYEAQEAR-EKVI--------------------------NGTTD---
>Escherichia_phage_vB_Eco_F27
-----------------ME-GLDINKLLDISD--LPGIS---------GEEVEVYAPLQLVEVQ-----SNPQNRTPDLE
D-----DYSVVRKNMHFQQQMLMDAAKIFLETAKNADSPRHMEVFATLMGQMTTTNKEILKLHKDMKEITSEQVGTKSTA
---PSSQMNIQNATVFMG----SPTELMEEVGDAYEAQEAR-EKVI--------------------------NGTAN---
>Escherichia_phage_vB_Eco_F31
-----------------ME-GLDINKLLDISD--LPGIS---------GEEVEVYAPLQLVEVQ-----SNPQNRTPDLE
D-----DYSVVRKNMHFQQQMLMDAAKIFLETAKNADSPRHMEVFATLMGQMTTTNKEILKLHKDMKEITSEQVGTKSTA
---PSSQMNIQNATVFMG----SPTELMEEVGDAYEAQEAR-EKVI--------------------------NGTAN---
>Escherichia_phage_vB_Eco_KMB22
-----------------ME-GLDINKLLDISD--LPGID---------GEEIKVYEPLQLVEVK-----SNPQNRTPDLE
D-----DYGVVRRNMHFQQQMLMDAAKIFLETAKNADSPRHMEVFATLMGQMTTTNREILKLHKDMKDITSEQVGTKGAV
---PTGQMNIQNATVFMG----SPTELMDEIGDAYEAQEAR-EKVI--------------------------NGTTD---
>Escherichia_phage_vB_Eco_KMB23
-----------------ME-GLDINKLLDISD--LPGID---------GEEIKVYEPLQLVEVK-----SNPQNRTPDLE
D-----DYGVVRRNMHFQQQMLMDAAKIFLETAKNADSPRHMEVFATLMGQMTTTNREILKLHKDMKDITSEQVGTKGAI
---PTGQMNIQNATVFMG----SPTELMDEIGDAYEAQEAR-EKVI--------------------------NGTTD---
>Escherichia_phage_vB_Eco_KMB26
-----------------ME-GLDINKLLDISD--LPGID---------GEEIKVYEPLQLVEVK-----SNPQNRTPDLE
D-----DYGVVRRNMHFQQQMLMDAAKIFLETAKNADSPRHMEVFATLMGQMTTTNREILKLHKDMKDITSEQVGTKGAV
---PTGQMNIQNATVFMG----SPTELMDEIGDAYEAQEAR-EKVI--------------------------NGTTD---
>Escherichia_phage_vB_Eco_KMB38
-----------------ME-GLDINKLLDISD--LPGIS---------GEEVEVYAPLQLVEVQ-----SNPQNRTPDLE
D-----DYSVVRKNMHFQQQMLMDAAKIFLETAKNADSPRHMEVFATLMGQMTTTNKEILKLHKDMKEITSEQVGTKSAA
---PSSQMNIQNATVFMG----SPTELMEEVGDAYEAQEAR-EKVI--------------------------NGTAS---
>Escherichia_phage_vB_Eco_KMB39
-----------------ME-GLDINKLLDISD--LPGID---------GEEIKVYEPLQLVEVK-----SNPQNRTPDLE
D-----DYGVVRRNMHFQQQMLMDAAKIFLETAKNADSPRHMEVFATLMGQMTTTNREILKLHKDMKDITSEQVGTKGAA
---PTGQMNIQNATVFMG----SPTELMDEIGDAYEAQEAR-EKVI--------------------------NGTTD---
>Escherichia_phage_vB_Eco_KMB40
-----------------ME-GLDINKLLDISD--LPGID---------GEEIKVYEPLQLVEVK-----SNPQNRTPDLE
D-----DYGVVRRNMHFQQQMLMDAAKIFLETAKNADSPRHMEVFATLMGQMTTTNREILKLHKDMKDITSEQVGTKGAV
---PTGQMNIQNATVFMG----SPTELMDEIGDAYEAQEAR-EKVI--------------------------NGTTD---
>Escherichia_phage_vB_Eco_KMB42
-----------------ME-GLDINKLLDISD--LPGID---------GEEIKVYEPLQLVEVK-----SNPQNRTPDLE
D-----DYGVVRRNMHFQQQMLMDAAKIFLETAKNADSPRHMEVFATLMGQMTTTNREILKLHKDMKDITSEQVGTKGAV
---PTGQMNIQNATVFMG----SPTELMDEIGDAYEAQEAR-EKVI--------------------------NGTTD---
>Escherichia_phage_vB_Eco_KMB43
----------------MSDLGLDMKQLMNFESLGLPG-SFDAE------EDRVSYDPLVLTPVE-----SHPEDRNIDLQ
R-----DYNEARQNIHFQNQMMMDAAKIYLELAKNSESPRFLQAFNGLMQQMSNNNKELLNIHKDMKKITEQAGEKKKDN
T--PAAPVNIQNATVFMG----SPSDLMDEIED----EEAR---VI--------------------------EGETV---
>Escherichia_phage_vB_Eco_NR1
-----------------ME-GLDINKLLDISD--LPGID---------GEEIKVYEPLQLVEVK-----SNPQNRTPDLE
D-----DYGVVRRNMHFQQQMLMDAAKIFLETAKNADSPRHMEVFATLMGQMTTTNREILKLHKDMKDITSEQVGTKGAI
---PTGQMNIQNATVFMG----SPTELMDEIGDAYEAQEAR-EKVI--------------------------NGTTD---
>Escherichia_phage_vB_Eco_NicPhage
-----------------ME-GLDINKLLDISD--LPGIS---------GEEVEVYAPLQLVEVQ-----SNPQNRTPDLE
D-----DYSVVRKNMHFQQQMLMDAAKIFLETAKNADSPRHMEVFATLMGQMTTTNKEILKLHKDMKEITSEQVGTKSTA
---PSSQMNIQNATVFMG----SPTELMEEVGDAYEAQEAR-EKVI--------------------------NGTAN---
>Escherichia_phage_vB_Eco_OMNI12
-----------------ME-GLDINKLLDISD--LPGID---------GEEIKVYEPLQLVEVK-----SNPQNRTPDLE
D-----DYGVVRRNMHFQQQMLMDAAKIFLETAKNADSPRHMEVFATLMGQMTTTNREILKLHKDMKDITSEQVGTKGAV
---PTGQMNIQNATVFMG----SPTELMDEIGDAYEAQEAR-EKVI--------------------------NGTTD---
>Escherichia_phage_vB_Eco_QOTSP
-----------------ME-GLDINKLLDISD--LPGID---------GEEIKVYEPLQLVEVK-----SNPQNRTPDLE
D-----DYGVVRRNMHFQQQMLMDAAKIFLETAKNADSPRHMEVFATLMGQMTTTNREILKLHKDMKDITSEQVGTKGAV
---PTGQMNIQNATVFMG----SPTELMDEIGDAYEAQEAR-EKVI--------------------------NGTTD---
>Escherichia_phage_vB_Eco_Solly
-----------------ME-GLDINKLLDISD--LPGID---------GEEIKVYEPLQLVEVK-----SNPQNRTPDLE
D-----DYGVVRRNMHFQQQMLMDAAKIFLETAKNADSPRHMEVFATLMGQMTTTNREILKLHKDMKDITSEQVGTKGAV
---PTGQMNIQNATVFMG----SPTELMDEIGDAYEAQEAR-EKVI--------------------------NGTTD---
>Escherichia_phage_vB_Eco_TB34
----------------MSDLGLDMKQLMNFESLGLPG-SFDAE------EDRVSYDPLVLTPVE-----SHPEDRNIDLQ
R-----DYNEARQNIHFQNQMMMDAAKIYLELAKNSESPRFLQAFNGLMQQMSNNNKELLNIHKDMKKITEQAGEKKKDN
T--PAAPVNIQNATVFMG----SPSDLMDEIED----EEAR---II--------------------------EGETV---
>Escherichia_phage_vB_Eco_TB37
-----------------ME-GLDINKLLDISD--LPGID---------GEEIKVYEPLQLVEVK-----SNPQNRTPDLE
D-----DYGVVRRNMHFQQQMLMDAAKIFLETAKNADSPRHMEVFATLMGQMTTTNREILKLHKDMKDITSEQVGTKGAI
---PTGQMNIQNATVFMG----SPTELMDEIGDAYEAQEAR-EKVI--------------------------NGTTD---
>Escherichia_phage_vB_VIPECOOM01
-----------------ME-GLDINKLLDISD--LPGID---------GEEIKVYEPLQLVEVK-----SNPQNRTPDLE
D-----DYGVVRRNMHFQQQMLMDAAKIFLETAKNADSPRHMEVFATLMGQMTTTNREILKLHKDMKDITSEQVGTKGAV
---PTGQMNIQNATVFMG----SPTELMDEIGDAYEAQEAR-EKVI--------------------------NGTTD---
>Escherichia_phage_vB_VIPECOOM02
-----------------ME-GLDINKLLDISD--LPGID---------GEEIKVYEPLQLVEVK-----SNPQNRTPDLE
D-----DYGVVRRNMHFQQQMLMDAAKIFLETAKNADSPRHMEVFATLMGQMTTTNREILKLHKDMKDITSEQVGTKGAV
---PTGQMNIQNATVFMG----SPTELMDEIGDAYEAQEAR-EKVI--------------------------NGTTD---
>Escherichia_phage_vB_VIPECOOM03
-----------------ME-GLDINKLLDISD--LPGID---------GEEIKVYEPLQLVEVK-----SNPQNRTPDLE
D-----DYGVVRRNMHFQQQMLMDAAKIFLETAKNADSPRHMEVFATLMGQMTTTNREILKLHKDMKDITSEQVGTKGAV
---PTGQMNIQNATVFMG----SPTELMDEIGDAYEAQEAR-EKVI--------------------------NGTTD---
>Escherichia_phage_vB_vPM_PD112
-----------------ME-GLDINKLLDISD--LPGID---------GEEIKVYEPLQLVEVK-----SNPQNRTPDLE
D-----DYGVVRRNMHFQQQMLMDAAKIFLETAKNADSPRHMEVFATLMGQMTTTNREILKLHKDMKDITSEQVGTKGAV
---PTGQMNIQNATVFMG----SPTELMDEIGDAYEAQEAR-EKVI--------------------------NGTTD---
>Escherichia_phage_vb_EcoM_bov10K1
-----------------ME-GLDINKLLDISD--LPGID---------GEEIKVYEPLQLVEVK-----SNPQNRTPDLE
D-----DYGVVRRNMHFQQQMLMDAAKIFLETAKNADSPRHMEVFATLMGQMTTTNREILKLHKDMKDITSEQVGTKGAV
---PTGQMNIQNATVFMG----SPTELMDEIGDAYEAQEAR-EKVI--------------------------NGTTD---
>Escherichia_phage_vb_EcoM_bov9_1
-----------------ME-GLDINKLLDISD--LPGID---------GEEIKVYEPLQLVEVK-----SNPQNRTPDLE
D-----DYGVVRRNMHFQQQMLMDAAKIFLETAKNADSPRHMEVFATLMGQMTTTNREILKLHKDMKDITSEQVGTKGAV
---PTGQMNIQNATVFMG----SPTELMDEIGDAYEAQEAR-EKVI--------------------------NGTTD---
>Escherichia_phage_wV7
-----------------ME-GLDINKLLDISD--LPGID---------GEEIKVYEPLQLVEVK-----SNPQNRTPDLE
D-----DYGVVRRNMHFQQQMLMDAAKIFLETAKNADSPRHMEVFATLMGQMTTTNREILKLHKDMKDITSEQVGTKGAV
---PTGQMNIQNATVFMG----SPTELMDEIGDAYEAQEAR-EKVI--------------------------NGTTD---
>Escherichia_virus_CAM_21
-----------------ME-GLDINKLLDISD--LPGID---------GEEIKVYEPLQLVEVK-----SNPQNRTPDLE
D-----DYGVVRRNMHFQQQMLMDAAKIFLETAKNADSPRHMEVFATLMGQMTTTNREILKLHKDMKDITSEQVGTKGAV
---PTGQMNIQNATVFMG----SPTELMDEIGDAYEAQEAR-EKVI--------------------------NGTTD---
>Escherichia_virus_KFS_EC
----------------MSDLGLDMKQLMNFESLGLPG-SFDAE------EDRVSYDPLVLTPVE-----SHPEDRNIDLQ
R-----DYNEARQNIHFQNQMMMDAAKIYLELAKNSESPRFLQAFNGLMQQMSNNNKELLNIHKDMKKITEQAGEKKKDN
T--PAAPVNIQNATVFMG----SPSDLMDEIED----EEAR---VI--------------------------EGETV---
>Escherichia_virus_KFS_EC3
-----------------ME-GLDINKLLDISD--LPGIG---------GEEIKVYEPLQLVEVK-----SNPQNRTPDLE
D-----DYGVVRRNMHFQQQMLMDAAKIFLETAKNADSPRHMEVFATLMGQMTTTNREILKLHKDMKDITSEQVGTKGAV
---PTGQMNIQNATVFMG----SPTELMDEIGDAYEAQEAR-EKVI--------------------------NGTTD---
>Escherichia_virus_TH15
-----------------MS-ELDINKLMDITD--LPGIA---------GEEVTAYEPLVLKEVE-----SNPNNRTPDLE
D-----DYSVVRKNLHFQQQMLMDAGKIFLEAAKNAESPRHMEVFATLMGQMTTTNKELLKLHKEMKEITAEQIGTKGGA
---PS-QTNIENATIFMG----SPADLMDEVGDSYEAQERQ-EKII--------------------------NGTAG---
>Escherichia_virus_TH22
-----------------MS-ELDINKLMDITD--LPGIA---------GEEVTAYEPLVLKEVE-----SNPNNRTPDLE
D-----DYSVVRKNLHFQQQMLMDAGKIFLEAAKNAESPRHMEVFATLMGQMTTTNKELLKLHKEMKEITAEQIGTKGGT
---PS-QTNIENATIFMG----SPADLMDEVGDSYEAQERQ-EKII--------------------------NGTAG---
>Escherichia_virus_TH40
-----------------MS-ELDINKLMDITD--LPGIA---------GEEVTAYEPLVLKEVE-----SNPNNRTPDLE
D-----DYSVVRKNLHFQQQMLMDAGKIFLEAAKNAESPRHMEVFATLMGQMTTTNKELLKLHKEMKEITAEQIGTKGGT
---PS-QTNIENATIFMG----SPADLMDEVGDSYEAQERQ-EKII--------------------------NGTAG---
>Escherichia_virus_TH41
-----------------MS-ELDINKLMDITD--LPGIA---------GEEVTAYEPLVLKEVE-----SNPNNRTPDLE
D-----DYSVVRKNLHFQQQMLMDAGKIFLEAAKNAESPRHMEVFATLMGQMTTTNKELLKLHKEMKEITAEQIGTKGGT
---PS-QTNIENATIFMG----SPADLMDEVGDSYEAQERQ-EKII--------------------------NGTAG---
>Escherichia_virus_TH44
-----------------MS-ELDINKLMDITD--LPGIA---------GEEVTAYEPLVLKEVE-----SNPNNRTPDLE
D-----DYSVVRKNLHFQQQMLMDAGKIFLEAAKNAESPRHMEVFATLMGQMTTTNKELLKLHKEMKEITAEQIGTKGGT
---PS-QTNIENATIFMG----SPADLMDEVGDSYEAQERQ-EKII--------------------------NGTAG---
>Escherichia_virus_TH54
-----------------MS-ELDINKLMDITD--LPGIA---------GEEVTAYEPLVLKEVE-----SNPNNRTPDLE
D-----DYSVVRKNLHFQQQMLMDAGKIFLEAAKNAESPRHMEVFATLMGQMTTTNKELLKLHKEMKEITAEQIGTKGGT
---PS-QTNIENATIFMG----SPADLMDEVGDSYEAQERQ-EKII--------------------------NGTAG---
>Escherichia_virus_TH55
-----------------MS-ELDINKLMDITD--LPGIA---------GEEVTAYEPLVLKEVE-----SNPNNRTPDLE
D-----DYSVVRKNLHFQQQMLMDAGKIFLEAAKNAESPRHMEVFATLMGQMTTTNKELLKLHKEMKEITAEQIGTKGGT
---PS-QTNIENATIFMG----SPADLMDEVGDSYEAQERQ-EKII--------------------------NGTAG---
>Escherichia_virus_TH57
-----------------MS-ELDINKLMDITD--LPGIA---------GEEVTAYEPLVLKEVE-----SNPNNRTPDLE
D-----DYSVVRKNLHFQQQMLMDAGKIFLEAAKNAESPRHMEVFATLMGQMTTTNKELLKLHKEMKEITAEQIGTKGGT
---PS-QTNIENATIFMG----SPADLMDEVGDSYEAQERQ-EKII--------------------------NGTAG---
>Escherichia_virus_TH58
-----------------ME-GLDINKLLDISD--LPGIS---------GEEVEVYAPLQLVEVQ-----SNPQNRTPDLE
D-----DYSVVRKNMHFQQQMLMDAAKIFLETAKNADSPRHMEVFATLMGQMTTTNKEILKLHKDMKEITSEQVGTKSTA
---PSSQMNIQNATVFMG----SPTELMEEVGDAYEAQEAR-EKVI--------------------------NGTAS---
>Escherichia_virus_vB_Eco_mar005P1
-----------------ME-GLDINKLLDISD--LPGIS---------GEEVEVYAPLQLVEVQ-----SNPQNRTPDLE
D-----DYSVVRKNMHFQQQMLMDAAKIFLETAKNADSPRHMEVFATLMGQMTTTNKEILKLHKDMKEITSEQVGTKSTA
---PSSQMNIQNATVFMG----SPTELMEEVGDAYEAQEAR-EKVI--------------------------NGTAN---
>Escherichia_virus_vB_Eco_mar005P1_strain_vB_Eco_mar006P2
-----------------ME-GLDINKLLDISD--LPGIS---------GEEVEVYAPLQLVEVQ-----SNPQNRTPDLE
D-----DYSVVRKNMHFQQQMLMDAAKIFLETAKNADSPRHMEVFATLMGQMTTTNKEILKLHKDMKEITSEQVGTKSTA
---PSSQMNIQNATVFMG----SPTELMEEVGDAYEAQEAR-EKVI--------------------------NGTAN---
>Escherichia_virus_vB_Eco_mar005P1_strain_vB_Eco_mar007P3
-----------------ME-GLDINKLLDISD--LPGIS---------GEEVEVYAPLQLVEVQ-----SNPQNRTPDLE
D-----DYSVVRKNMHFQQQMLMDAAKIFLETAKNADSPRHMEVFATLMGQMTTTNKEILKLHKDMKEITSEQVGTKSTA
---PSSQMNIQNATVFMG----SPTELMEEVGDAYEAQEAR-EKVI--------------------------NGTAN---
>Escherichia_virus_vB_Eco_mar005P1_strain_vB_Eco_mar008P4
-----------------ME-GLDINKLLDISD--LPGIS---------GEEVEVYAPLQLVEVQ-----SNPQNRTPDLE
D-----DYSVVRKNMHFQQQMLMDAAKIFLETAKNADSPRHMEVFATLMGQMTTTNKEILKLHKDMKEITSEQVGTKSTA
---PSSQMNIQNATVFMG----SPTELMEEVGDAYEAQEAR-EKVI--------------------------NGTAN---
>Escherichia_virus_vB_Eco_mar005P1_strain_vB_Eco_mar009P5
-----------------ME-GLDINKLLDISD--LPGIS---------GEEVEVYAPLQLVEVQ-----SNPQNRTPDLE
D-----DYSVVRKNMHFQQQMLMDAAKIFLETAKNADSPRHMEVFATLMGQMTTTNKEILKLHKDMKEITSEQVGTKSTA
---PSSQMNIQNATVFMG----SPTELMEEVGDAYEAQEAR-EKVI--------------------------NGTAN---
>Krischvirus_RB49
----------------MSDLGLDMKQLMNFESLGLPG-SFDAE------EDRVSYDPLVLTPVE-----SHPEDRNIDLQ
R-----DYNEARQNIHFQNQMMMDAAKIYLELAKNSESPRFLQAFNGLMQQMSNNNKELLNIHKDMKKITEQAGEKKKDN
T--PAAPVNIQNATVFMG----SPSDLMDEIED----EEAR---VI--------------------------EGETV---
>Phage_NBEco003
-----------------ME-GLDINKLLDISD--LPGID---------GEEIKVYEPLQLVEVK-----SNPQNRTPDLE
D-----DYGVVRRNMHFQQQMLMDAAKIFLETAKNADSPRHMEVFATLMGQMTTTNREILKLHKDMKDITSEQVGTKGAV
---PTGQMNIQNATVFMG----SPTELMDEIGDAYEAQEAR-EKVI--------------------------NGTTD---
>Phage_NC_G
-----------------MS-DLDISKLMDITD--LPGLT---------GEEVTAYEPIVLKEVE-----SNPQNRTPDLE
D-----DYSVVRRNLHFQQQMLMDAGKIFLEVAKNAESPRHMEVFATLMGQMTTTNKELLKLHKEMKDITAEQIGTKGGE
---PN-QTNIQNATIFMG----SPTDLMDEVGDAYEAQEER-EKVI--------------------------NGTTS---
