# Supplementary material for: Treatment of E. coli Infections with T4-Related Bacteriophages Belonging to Class Caudoviricetes: Selecting Phage on the Basis of Their Generalized Transduction Capability
Source: Viruses. 2025 May 14;17(5):701. doi: 10.3390/v17050701 (PMC12115623; doi:10.3390/v17050701)
Supplement: Supplementary file 1 [file viruses-17-00701-s001.zip › Table1 S1 List of phages.xlsx]

## Sheet: Лист1
		taxonomy			The genes of T4-related phages that can influence their transduction frequency
Accession number	Name of phage	genus	subfamily	family	dCTPases-dUTPase	Hmc	denB	denA	ndd	alc	low frequency generalized transduction is likely possible	high frequency generalized transduction is likely possible
MN445184	Escherichia phage vB_EcoA_4HA11	Kuttervirus	Cvivirinae	Ackermannviridae	-	-	-	-	-	-	-	+
MH427377	Escherichia phage vB_EcoM_Sa157lw	Kuttervirus	Cvivirinae	Ackermannviridae	-	-	-	-	-	-	-	+
ON184125	Escherichia phage PC3	Aglimvirinae	n/d	Ackermannviridae	-	-	-	-	-	-	-	+
MW650886	Escherichia phage vB_EcoM-ZQ1	Aglimvirinae	n/d	Ackermannviridae	-	-	-	-	-	-	-	+
NC_016570	Escherichia phage Cba120	Kuttervirus	Cvivirinae	Ackermannviridae	-	-	-	-	-	-	-	+
OK283619	Escherichia phage LPEK22	Kuttervirus	Cvivirinae	Ackermannviridae	-	-	-	-	-	-	-	+
OL656110	Escherichia phage vB_EcoM-RPN242	Aglimvirinae	n/d	Ackermannviridae	-	-	-	-	-	-	-	+
OK322699	Escherichia phage Sa157lw	Kuttervirus	n/d	Ackermannviridae	-	-	-	-	-	-	-	+
ON862890	Escherichia phage A221	Aglimvirinae	n/d	Ackermannviridae	-	-	-	-	-	-	-	+
NC_049427	Escherichia phage FEC14	Kuttervirus	Cvivirinae	Ackermannviridae	-	-	-	-	-	-	-	+
MN342150	Escherichia phage vB_EcoM_3HA11	Kuttervirus	Cvivirinae	Ackermannviridae	-	-	-	-	-	-	-	+
NC_048186	Escherichia phage vB_EcoM_KWBSE43-6	Taipeivirus	n/d	Ackermannviridae	-	-	-	-	-	-	-	+
OQ973471	Escherichia phage AV101	Aglimvirinae	n/d	Ackermannviridae	-	-	-	-	-	-	-	+
OR924452	Escherichia phage 241	Kuttervirus	Cvivirinae	Ackermannviridae	-	-	-	-	-	-	-	+
ON184126	Escherichia phage PH4	Aglimvirinae	n/d	Ackermannviridae	-	-	-	-	-	-	-	+
NC_049433	Escherichia phage EP75	Kuttervirus	Cvivirinae	Ackermannviridae	-	-	-	-	-	-	-	+
NC_019452	Escherichia phage PhaxI	Kuttervirus	Cvivirinae	Ackermannviridae	-	-	-	-	-	-	-	+
OR885871	Escherichia phage vB_EcoM_JN03	Kuttervirus	Cvivirinae	Ackermannviridae	-	-	-	-	-	-	-	+
OR776998	Escherichia phage YX22	Aglimvirinae	n/d	Ackermannviridae	-	-	-	-	-	-	-	+
NC_031928	Escherichia phage WG01	Dhakavirus	Tevenvirinae	Straboviridae	+	+	+	+	+	+	+	-
NC_028881	Enterobacteria phage vB_EcoM_VR5	Dhakavirus	Tevenvirinae	Straboviridae	+	+	+	+	+	+	+	-
OP292222	Escherichia phage Esco_phi_B-01	Dhakavirus	Tevenvirinae	Straboviridae	+	+	+	+	+	+	+	-
MN850621	Escherichia phage dhabil	Dhakavirus	Tevenvirinae	Straboviridae	+	+	+	+	+	+	+	-
OV877765	Escherichia phage UGJNEcP4	Dhakavirus	Tevenvirinae	Straboviridae	+	+	+	+	+	+	+	-
NC_055782	Escherichia phage AnYang	Dhakavirus	Tevenvirinae	Straboviridae	+	+	+	+	+	+	+	-
NC_012741	Enterobacteria phage JS10	Dhakavirus	Tevenvirinae	Straboviridae	+	+	+	+	+	+	+	-
OL770107	Escherichia phage CLB_P2	Dhakavirus	Tevenvirinae	Straboviridae	+	+	+	+	+	+	+	-
NC_031934	Escherichia phage MX01	Dhakavirus	Tevenvirinae	Straboviridae	+	+	+	+	+	+	+	-
NC_028847	Enterobacteria phage QL01	Dhakavirus	Tevenvirinae	Straboviridae	+	+	+	+	+	+	+	-
NC_055783	Escherichia phage vB_EcoM_005	Dhakavirus	Tevenvirinae	Straboviridae	+	+	+	+	+	+	+	-
NC_014260	Enterobacteria phage IME08	Dhakavirus	Tevenvirinae	Straboviridae	+	+	+	+	+	+	+	-
AP019521	Escherichia phage KIT01 DNA	Dhakavirus	Tevenvirinae	Straboviridae	+	+	+	+	+	+	+	-
OM386655	Escherichia phage vB_EcoM_ESCO10	Dhakavirus	Tevenvirinae	Straboviridae	+	+	+	+	+	+	+	-
MW679410	Escherichia phage C6	Dhakavirus	Tevenvirinae	Straboviridae	+	+	+	+	+	+	+	-
NC_010105	Enterobacteria phage JS98	Dhakavirus	Tevenvirinae	Straboviridae	+	+	+	+	+	+	+	-
MH791409	Escherichia phage EcWhh-1	Dhakavirus	Tevenvirinae	Straboviridae	+	+	+	+	+	+	+	-
MK310184	Phage NC-G	Dhakavirus	Tevenvirinae	Straboviridae	+	+	+	+	+	+	+	-
OQ561750	Escherichia_phage_LHE83	Dhakavirus	Tevenvirinae	Straboviridae	+	+	+	+	+	+	+	-
OL780484	Escherichia phage vB_EcoM-E33	Dhakavirus	Tevenvirinae	Straboviridae	+	+	+	+	+	+	+	-
NC_055742	Enterobacteria phage vB_EcoM_IME341	Dhakavirus	Tevenvirinae	Straboviridae	+	+	+	+	+	+	+	-
OX638288	Escherichia phage UP19	Dhakavirus	Tevenvirinae	Straboviridae	+	+	+	+	+	+	+	-
MT682711	Escherichia phage vB_EcoM_FB	Dhakavirus	Tevenvirinae	Straboviridae	+	+	+	+	+	+	+	-
MT150133	Enterobacteria phage vB_EcoM_IME540	Dhakavirus	Tevenvirinae	Straboviridae	+	+	+	+	+	+	+	-
OK335775	Escherichia phage PSD2002	Dhakavirus	Tevenvirinae	Straboviridae	+	+	+	+	+	+	+	-
MN850609	Escherichia phage dhaeg	Dhakavirus	Tevenvirinae	Straboviridae	+	+	+	+	+	+	+	-
OV876907	Escherichia phage UGJNEcP3	Dhakavirus	Tevenvirinae	Straboviridae	+	+	+	+	+	+	+	-
MT129654	Escherichia phage MN04	Dhakavirus	Tevenvirinae	Straboviridae	+	+	+	+	+	+	+	-
NC_055740	Enterobacteria phage vB_EcoM_IME281	Dhakavirus	Tevenvirinae	Straboviridae	+	+	+	+	+	+	+	-
MW269952	Escherichia phage P479	Gaprivervirus	Tevenvirinae	Straboviridae	+	-	+	+	+	+	+	-
MT446415	Escherichia virus TH44	Gaprivervirus	Tevenvirinae	Straboviridae	+	-	+	+	+	+	+	-
MT446420	Escherichia virus TH54	Gaprivervirus	Tevenvirinae	Straboviridae	+	-	+	+	+	+	+	-
MT446396	Escherichia virus TH22	Gaprivervirus	Tevenvirinae	Straboviridae	+	-	+	+	+	+	+	-
MT446412	Escherichia virus TH41	Gaprivervirus	Tevenvirinae	Straboviridae	+	-	+	+	+	+	+	-
MT446421	Escherichia virus TH55	Gaprivervirus	Tevenvirinae	Straboviridae	+	-	+	+	+	+	+	-
MT446422	Escherichia virus TH57	Gaprivervirus	Tevenvirinae	Straboviridae	+	-	+	+	+	+	+	-
OL451225	Escherichia phage P896	Gaprivervirus	Tevenvirinae	Straboviridae	+	-	+	+	+	+	+	-
NC_070780	Escherichia phage vB_EcoM_RZ	Gaprivervirus	Tevenvirinae	Straboviridae	+	-	+	+	+	+	+	-
MT129652	Escherichia phage MN01	Gaprivervirus	Tevenvirinae	Straboviridae	+	-	+	+	+	+	+	-
NC_014792	Enterobacteria phage vB_EcoM-VR7	Gaprivervirus	Tevenvirinae	Straboviridae	+	-	+	+	+	+	+	-
NC_028925	Enterobacteria phage vB_EcoM_VR25	Gaprivervirus	Tevenvirinae	Straboviridae	+	-	+	+	+	+	+	-
MT446392	Escherichia virus TH15	Gaprivervirus	Tevenvirinae	Straboviridae	+	-	+	+	+	+	+	-
MT533174.1	Escherichia phage CJ20	Gaprivervirus	Tevenvirinae	Straboviridae	+	-	+	+	+	+	+	-
MT611523	Escherichia phage DK-13	Gaprivervirus	Tevenvirinae	Straboviridae	+	-	+	+	+	+	+	-
_NC_028894	Enterobacteria phage vB_EcoM_VR20	Gaprivervirus	Tevenvirinae	Straboviridae	+	-	+	+	+	+	+	-
NC_028957	Enterobacteria phage vB_EcoM_VR26	Gaprivervirus	Tevenvirinae	Straboviridae	+	-	+	+	+	+	+	-
MT446411	Escherichia virus TH40	Gaprivervirus	Tevenvirinae	Straboviridae	+	-	+	+	+	+	+	-
OK254198	Escherichia phage PSD2001	Gaprivervirus	Tevenvirinae	Straboviridae	+	-	+	+	+	+	+	-
OL631482	Escherichia phage ECML-359	Gaprivervirus	Tevenvirinae	Straboviridae	+	-	+	+	+	+	+	-
NC_055721	Escherichia phage EcS1	Kagamiyamavirus	Tevenvirinae	Straboviridae	+	+	+	+	+	+	+	-
NC_014662	Enterobacteria phage CC31	Karamvirus	Tevenvirinae	Straboviridae	+	+	+	+	+	+	+	-
PP400781	Escherichia phage FL20	Krischvirus	n/d	Straboviridae	+	-	-	+	-	-	-	+
MN882349	Escherichia phage Ec_Makalu_003	Krischvirus	n/d	Straboviridae	+	-	-	+	-	-	-	+
NC_005066	Enterobacteria phage RB49	Krischvirus	n/d	Straboviridae	+	-	-	+	-	-	-	+
MZ504878	Enterobacteria phage Whisky	Krischvirus	n/d	Straboviridae	+	-	-	+	-	-	-	+
NC_055757	Escherichia virus KFS-EC	Krischvirus	n/d	Straboviridae	+	-	-	+	-	-	-	+
NC_012740	Enterobacteria phage JSE	Krischvirus	n/d	Straboviridae	+	-	-	+	-	-	-	+
OR352938	Escherichia phage AV108	Krischvirus	n/d	Straboviridae	+	-	-	+	-	-	-	+
MT478991	Escherichia phage vB_EcoM_011D4	Krischvirus	n/d	Straboviridae	+	-	-	+	-	-	-	+
OR525698	Escherichia phage vB-Eco-KMB43	Krischvirus	n/d	Straboviridae	+	-	-	+	-	-	-	+
MK327947	Escherichia phage vB_EcoM_G5211	Krischvirus	n/d	Straboviridae	+	-	-	+	-	-	-	+
MT764208	Escherichia phage JEP8	Krischvirus	n/d	Straboviridae	+	-	-	+	-	-	-	+
PP400778	Escherichia phage FL15	Krischvirus	n/d	Straboviridae	+	-	-	+	-	-	-	+
MZ504876	Enterobacteria phage Brandy	Krischvirus	n/d	Straboviridae	+	-	-	+	-	-	-	+
OR896832	Escherichia phage GoldenSnicker	Krischvirus	n/d	Straboviridae	+	-	-	+	-	-	-	+
PP449093	Escherichia coli phage phiS	Krischvirus	n/d	Straboviridae	+	-	-	+	-	-	-	+
MN655998	Escherichia phage E26	Krischvirus	n/d	Straboviridae	+	-	-	+	-	-	-	+
OP114734	Escherichia phage vB_ESM-pEJ01	Krischvirus	n/d	Straboviridae	+	-	-	+	-	-	-	+
MN850574	Escherichia phage kaaroe	Krischvirus	n/d	Straboviridae	+	-	-	+	-	-	-	+
PP358550	Escherichia phage FL04	Krischvirus	n/d	Straboviridae	+	-	-	+	-	-	-	+
PP400784	Escherichia phage FL38	Krischvirus	n/d	Straboviridae	+	-	-	+	-	-	-	+
MN709127	Escherichia phage Ec_Makalu_002	Krischvirus	n/d	Straboviridae	+	-	-	+	-	-	-	+
NC_041936	Escherichia phage ECD7	Krischvirus	n/d	Straboviridae	+	-	-	+	-	-	-	+
PP418985	Escherichia phage UPWr_E1	Krischvirus	n/d	Straboviridae	+	-	-	+	-	-	-	+
MK327935	Escherichia phage vB_EcoM_G2494	Krischvirus	n/d	Straboviridae	+	-	-	+	-	-	-	+
KM606997	Enterobacteria phage RB7	Krischvirus	n/d	Straboviridae	+	-	-	+	-	-	-	+
NC_025425	Enterobacteria phage GEC-3S	Krischvirus	n/d	Straboviridae	+	-	-	+	-	-	-	+
OX001802	Escherichia phage vB_Eco_TB34	Krischvirus	n/d	Straboviridae	+	-	-	+	-	-	-	+
PP400783	Escherichia phage FL37	Krischvirus	n/d	Straboviridae	+	-	-	+	-	-	-	+
MN850615	Escherichia phage kvi	Krischvirus	n/d	Straboviridae	+	-	-	+	-	-	-	+
ON286974	Escherichia phage W115	Krischvirus	n/d	Straboviridae	+	-	-	+	-	-	-	+
MK327941	Escherichia phage vB_EcoM_G37-3	Krischvirus	n/d	Straboviridae	+	-	-	+	-	-	-	+
MZ504877	Enterobacteria phage Cognac	Krischvirus	n/d	Straboviridae	+	-	-	+	-	-	-	+
MK327932	Escherichia phage vB_EcoM_G2248	Krischvirus	n/d	Straboviridae	+	-	-	+	-	-	-	+
NC_009821	Enterobacteria phage Phi1	Krischvirus	n/d	Straboviridae	+	-	-	+	-	-	-	+
MN894885	Escherichia phage Ec_Makalu_001	Krischvirus	n/d	Straboviridae	+	-	-	+	-	-	-	+
OZ035808	Krischvirus RB49	Krischvirus	n/d	Straboviridae	+	-	-	+	-	-	-	+
OR352947	Escherichia phage AV117	Mosigvirus	Tevenvirinae	Straboviridae	+	+	+	+	+	+	+	-
OR352946	Escherichia phage AV116	Mosigvirus	Tevenvirinae	Straboviridae	+	+	+	+	+	+	+	-
NC_024124	Escherichia phage vB_EcoM_JS09	Mosigvirus	Tevenvirinae	Straboviridae	+	+	+	+	+	+	+	-
OR544955	Escherichia phage vB_EcoP_EP32B	Mosigvirus	Tevenvirinae	Straboviridae	+	+	+	+	+	+	+	-
MZ234025	Escherichia phage vB_EcoM-172859UKE1	Mosigvirus	Tevenvirinae	Straboviridae	+	+	+	+	+	+	+	-
OR352940	Escherichia phage AV110	Mosigvirus	Tevenvirinae	Straboviridae	+	+	+	+	+	+	+	-
OR062945	Escherichia phage 308Ecol101PP	Mosigvirus	Tevenvirinae	Straboviridae	+	+	+	+	+	+	+	-
MT782071	Escherichia phage JN02	Mosigvirus	Tevenvirinae	Straboviridae	+	+	+	+	+	+	+	-
NC_018855	Escherichia phage HX01	Mosigvirus	Tevenvirinae	Straboviridae	+	+	+	+	+	+	+	-
OR352945	Escherichia phage AV115	Mosigvirus	Tevenvirinae	Straboviridae	+	+	+	+	+	+	+	-
MK373784	Escherichia phage vB_EcoM_MM02	Mosigvirus	Tevenvirinae	Straboviridae	+	+	+	+	+	+	+	-
MN850590	Escherichia phage moha	Mosigvirus	Tevenvirinae	Straboviridae	+	+	+	+	+	+	+	-
NC_029091	Escherichia phage APCEc01	Mosigvirus	Tevenvirinae	Straboviridae	+	+	+	+	+	+	+	-
OV877511	Escherichia phage UGJNEcP2	Mosigvirus	Tevenvirinae	Straboviridae	+	+	+	+	+	+	+	-
MK373774	Escherichia phage vB_EcoM_WFL6982	Mosigvirus	Tevenvirinae	Straboviridae	+	+	+	+	+	+	+	-
OL770074	Escherichia phage vB_EcoM-RPN187	Mosigvirus	Tevenvirinae	Straboviridae	+	+	+	+	+	+	+	-
NC_055781	Escherichia phage p000v	Mosigvirus	Tevenvirinae	Straboviridae	+	+	+	+	+	+	+	-
MK327933	Escherichia phage vB_EcoM_G2285	Mosigvirus	Tevenvirinae	Straboviridae	+	+	+	+	+	+	+	-
MK327934	Escherichia phage vB_EcoM_G2469	Mosigvirus	Tevenvirinae	Straboviridae	+	+	+	+	+	+	+	-
MT446390	Escherichia phage TH12	Mosigvirus	Tevenvirinae	Straboviridae	+	+	+	+	+	+	+	-
OR352948	Escherichia phage AV118	Mosigvirus	Tevenvirinae	Straboviridae	+	+	+	+	+	+	+	-
OR352939	Escherichia phage AV109	Mosigvirus	Tevenvirinae	Straboviridae	+	+	+	+	+	+	+	-
OR062947	Escherichia phage 348Ecol098PP	Mosigvirus	Tevenvirinae	Straboviridae	+	+	+	+	+	+	+	-
KT184310	Enterobacteria phage ATK48	Mosigvirus	Tevenvirinae	Straboviridae	+	+	+	+	+	+	+	-
MN850579	Escherichia phage mogra	Mosigvirus	Tevenvirinae	Straboviridae	+	+	+	+	+	+	+	-
OP870147	Escherichia phage vB_Eco_F31	Mosigvirus	Tevenvirinae	Straboviridae	+	+	+	+	+	+	+	-
OR352941	Escherichia phage AV111	Mosigvirus	Tevenvirinae	Straboviridae	+	+	+	+	+	+	+	-
LR027390	Escherichia virus vB_Eco_mar005P1	Mosigvirus	Tevenvirinae	Straboviridae	+	+	+	+	+	+	+	-
NC_055749	Escherichia phage SF	Mosigvirus	Tevenvirinae	Straboviridae	+	+	+	+	+	+	+	-
MZ501056	Escherichia phage ChristianSchoenbein	Mosigvirus	Tevenvirinae	Straboviridae	+	+	+	+	+	+	+	-
MW882907	Escherichia phage vB_EcoM_SQ17	Mosigvirus	Tevenvirinae	Straboviridae	+	+	+	+	+	+	+	-
MZ189261	Escherichia phage S143_2	Mosigvirus	Tevenvirinae	Straboviridae	+	+	+	+	+	+	+	-
MN850622	Escherichia phage mobillu	Mosigvirus	Tevenvirinae	Straboviridae	+	+	+	+	+	+	+	-
NC_024794	Escherichia phage vB_EcoM_PhAPEC2	Mosigvirus	Tevenvirinae	Straboviridae	+	+	+	+	+	+	+	-
OM386662	Escherichia phage vB_EcoM_ESCO47	Mosigvirus	Tevenvirinae	Straboviridae	+	+	+	+	+	+	+	-
MK373778	Escherichia phage vB_EcoM_WFbE185	Mosigvirus	Tevenvirinae	Straboviridae	+	+	+	+	+	+	+	-
OP870146	Escherichia phage vB_Eco_F27	Mosigvirus	Tevenvirinae	Straboviridae	+	+	+	+	+	+	+	-
OQ599310	Escherichia phage 55	Mosigvirus	Tevenvirinae	Straboviridae	+	+	+	+	+	+	+	-
NC_004928	Enterobacteria phage RB69	Mosigvirus	Tevenvirinae	Straboviridae	+	+	+	+	+	+	+	-
LR027387	Escherichia virus vB_Eco_mar005P1 strain vB_Eco_mar006P2	Mosigvirus	Tevenvirinae	Straboviridae	+	+	+	+	+	+	+	-
MW630116	Escherichia phage vB_EcoM-ZQ3	Mosigvirus	Tevenvirinae	Straboviridae	+	+	+	+	+	+	+	-
PP400782	Escherichia phage FL31	Mosigvirus	Tevenvirinae	Straboviridae	+	+	+	+	+	+	+	-
OL960576	Escherichia phage vB_EcoM_SA79RD	Mosigvirus	Tevenvirinae	Straboviridae	+	+	+	+	+	+	+	-
MK524178	Escherichia phage PHB12	Mosigvirus	Tevenvirinae	Straboviridae	+	+	+	+	+	+	+	-
PP400780	Escherichia phage FL18	Mosigvirus	Tevenvirinae	Straboviridae	+	+	+	+	+	+	+	-
OR352943	Escherichia phage AV113	Mosigvirus	Tevenvirinae	Straboviridae	+	+	+	+	+	+	+	-
OR544954	Escherichia phage vB_EcoM_EP32a	Mosigvirus	Tevenvirinae	Straboviridae	+	+	+	+	+	+	+	-
LR027383	Escherichia virus vB_Eco_mar005P1 strain vB_Eco_mar007P3	Mosigvirus	Tevenvirinae	Straboviridae	+	+	+	+	+	+	+	-
MN648445	Escherichia phage FP43	Mosigvirus	Tevenvirinae	Straboviridae	+	+	+	+	+	+	+	-
PP400777	Escherichia phage JM10	Mosigvirus	Tevenvirinae	Straboviridae	+	+	+	+	+	+	+	-
MW512264	Escherichia phage PTK	Mosigvirus	Tevenvirinae	Straboviridae	+	+	+	+	+	+	+	-
LR027386	Escherichia virus vB_Eco_mar005P1 strain vB_Eco_mar008P4	Mosigvirus	Tevenvirinae	Straboviridae	+	+	+	+	+	+	+	-
OV754623	Escherichia phage UGJNEcP1	Mosigvirus	Tevenvirinae	Straboviridae	+	+	+	+	+	+	+	-
MH992122	Escherichia phage OLB35	Mosigvirus	Tevenvirinae	Straboviridae	+	+	+	+	+	+	+	-
MN850651	Escherichia phage moskry	Mosigvirus	Tevenvirinae	Straboviridae	+	+	+	+	+	+	+	-
NC_041864	Escherichia coli O157 typing phage 6	Mosigvirus	Tevenvirinae	Straboviridae	+	+	+	+	+	+	+	-
OY726582	Escherichia phage vB_Eco_NicPhage	Mosigvirus	Tevenvirinae	Straboviridae	+	+	+	+	+	+	+	-
MZ868638	Escherichia phage vB_EcoM-pEK20	Mosigvirus	Tevenvirinae	Straboviridae	+	+	+	+	+	+	+	-
JX536493	Enterobacteria phage HX01	Mosigvirus	Tevenvirinae	Straboviridae	+	+	+	+	+	+	+	-
NC_055708	Enterobacteria phage ATK47	Mosigvirus	Tevenvirinae	Straboviridae	+	+	+	+	+	+	+	-
OM632671	Escherichia phage BEU50	Mosigvirus	Tevenvirinae	Straboviridae	+	+	+	+	+	+	+	-
MK047718	Escherichia phage p000y	Mosigvirus	Tevenvirinae	Straboviridae	+	+	+	+	+	+	+	-
NC_041863	Escherichia coli O157 typing phage 3	Mosigvirus	Tevenvirinae	Straboviridae	+	+	+	+	+	+	+	-
LR027391	Escherichia virus vB_Eco_mar005P1 strain vB_Eco_mar009P5	Mosigvirus	Tevenvirinae	Straboviridae	+	+	+	+	+	+	+	-
OQ703618	Escherichia phage GADS24	Mosigvirus	Tevenvirinae	Straboviridae	+	+	+	+	+	+	+	-
MZ501047	Escherichia phage AlbertHofmann	Mosigvirus	Tevenvirinae	Straboviridae	+	+	+	+	+	+	+	-
KY608965	Escherichia phage phiEC1	Mosigvirus	Tevenvirinae	Straboviridae	+	+	+	+	+	+	+	-
OL960577	Escherichia phage vB_EcoM_SA35RD	Mosigvirus	Tevenvirinae	Straboviridae	+	+	+	+	+	+	+	-
PP400779	Escherichia phage JM17	Mosigvirus	Tevenvirinae	Straboviridae	+	+	+	+	+	+	+	-
OR525701	Escherichia phage vB-Eco-KMB38	Mosigvirus	Tevenvirinae	Straboviridae	+	+	+	+	+	+	+	-
MH243438	Escherichia phage vB_EcoM_NBG1	Mosigvirus	Tevenvirinae	Straboviridae	+	+	+	+	+	+	+	-
MK373782	Escherichia phage vB_EcoM_KAW3E185	Mosigvirus	Tevenvirinae	Straboviridae	+	+	+	+	+	+	+	-
OR352942	Escherichia phage AV112	Mosigvirus	Tevenvirinae	Straboviridae	+	+	+	+	+	+	+	-
NC_041990	Escherichia phage ST0	Mosigvirus	Tevenvirinae	Straboviridae	+	+	+	+	+	+	+	-
PP434429	Escherichia phage LH01	Mosigvirus	Tevenvirinae	Straboviridae	+	+	+	+	+	+	+	-
MK327943	Escherichia phage vB_EcoM_G53	Mosigvirus	Tevenvirinae	Straboviridae	+	+	+	+	+	+	+	-
MZ311865	Escherichia phage vB_EcoM_LNA2	Mosigvirus	Tevenvirinae	Straboviridae	+	+	+	+	+	+	+	-
OR352944	Escherichia phage AV114	Mosigvirus	Tevenvirinae	Straboviridae	+	+	+	+	+	+	+	-
OQ067374	Escherichia phage a20	Mosigvirus	Tevenvirinae	Straboviridae	+	+	+	+	+	+	+	-
MT446423	Escherichia virus TH58	Mosigvirus	Tevenvirinae	Straboviridae	+	+	+	+	+	+	+	-
NC_014467	Escherichia phage RB16	Pseudotevenvirus	n/d	Straboviridae	+	-	-	+	+	-	-	+
HE858210	Enterobacteria phage RB43, isolate RB43-GVA	Pseudotevenvirus	n/d	Straboviridae	+	-	-	+	+	-	-	+
NC_021344	Escherichia phage Lw1	Pseudotevenvirus	n/d	Straboviridae	+	-	-	+	+	-	-	+
NC_007023	Escherichia phage RB43	Pseudotevenvirus	n/d	Straboviridae	+	-	-	+	+	-	-	+
LR597660	Escherichia phage T4_ev151	Tequatrovirus	Tevenvirinae	Straboviridae	+	+	+	+	+	+	+	-
OP611477	Escherichia virus CAM-21	Tequatrovirus	Tevenvirinae	Straboviridae	+	+	+	+	+	+	+	-
OL870316	Escherichia phage UTI-E2	Tequatrovirus	Tevenvirinae	Straboviridae	+	+	+	+	+	+	+	-
PP216085	Escherichia phage vB_EcoM_HZ_ZJUN4	Tequatrovirus	Tevenvirinae	Straboviridae	+	+	+	+	+	+	+	-
OR125554	Escherichia phage BW-1	Tequatrovirus	Tevenvirinae	Straboviridae	+	+	+	+	+	+	+	-
MZ501065	Escherichia phage FelixPlatter	Tequatrovirus	Tevenvirinae	Straboviridae	+	+	+	+	+	+	+	-
NC_054928	Escherichia phage vB_vPM_PD112	Tequatrovirus	Tevenvirinae	Straboviridae	+	+	+	+	+	+	+	-
NC_054916	Escherichia phage vB_EcoM-G28	Tequatrovirus	Tevenvirinae	Straboviridae	+	+	+	+	+	+	+	-
NC_028448	Escherichia phage slur14	Tequatrovirus	Tevenvirinae	Straboviridae	+	+	+	+	+	+	+	-
MZ234031	Escherichia phage vB_EcoM-CHD94UKE2	Tequatrovirus	Tevenvirinae	Straboviridae	+	+	+	+	+	+	+	-
NC_024125	Escherichia phage e11/2	Tequatrovirus	Tevenvirinae	Straboviridae	+	+	+	+	+	+	+	-
OR539218	Escherichia phage vB-Eco-KMB26	Tequatrovirus	Tevenvirinae	Straboviridae	+	+	+	+	+	+	+	-
MW822007	Escherichia phage BF15	Tequatrovirus	Tevenvirinae	Straboviridae	+	+	+	+	+	+	+	-
OL362041	Escherichia phage vB_Eco_OMNI12	Tequatrovirus	Tevenvirinae	Straboviridae	+	+	+	+	+	+	+	-
ON210139	Escherichia phage EC128	Tequatrovirus	Tevenvirinae	Straboviridae	+	+	+	+	+	+	+	-
OP870145	Escherichia phage vB_Eco_F26	Tequatrovirus	Tevenvirinae	Straboviridae	+	+	+	+	+	+	+	-
OM135583	Escherichia phage EP01	Tequatrovirus	Tevenvirinae	Straboviridae	+	+	+	+	+	+	+	-
OK040907	Enterobacteria phage Ac3	Tequatrovirus	Tevenvirinae	Straboviridae	+	+	+	+	+	+	+	-
MZ892903	Escherichia phage ELT1	Tequatrovirus	Tevenvirinae	Straboviridae	+	+	+	+	+	+	+	-
OR352949	Escherichia phage AV119	Tequatrovirus	Tevenvirinae	Straboviridae	+	+	+	+	+	+	+	-
PP400790.1	Escherichia phage FL44	Tequatrovirus	Tevenvirinae	Straboviridae	+	+	+	+	+	+	+	-
OP555981	Escherichia phage vB_EcoM-UFV10	Tequatrovirus	Tevenvirinae	Straboviridae	+	+	+	+	+	+	+	-
OM386666	Escherichia phage vB_EcoM_ESCO58	Tequatrovirus	Tevenvirinae	Straboviridae	+	+	+	+	+	+	+	-
PP434423	Escherichia phage 236Ecol005PP	Tequatrovirus	Tevenvirinae	Straboviridae	+	+	+	+	+	+	+	-
MZ234042	Escherichia phage vB_EcoM-PM107	Tequatrovirus	Tevenvirinae	Straboviridae	+	+	+	+	+	+	+	-
OP555982	Escherichia phage vB_EcoM-UFV11	Tequatrovirus	Tevenvirinae	Straboviridae	+	+	+	+	+	+	+	-
MH355584	Escherichia phage vB_EcoM_JB75	Tequatrovirus	Tevenvirinae	Straboviridae	+	+	+	+	+	+	+	-
NC_054932	Escherichia phage teqdroes	Tequatrovirus	Tevenvirinae	Straboviridae	+	+	+	+	+	+	+	-
MT446387	Escherichia phage TH09	Tequatrovirus	Tevenvirinae	Straboviridae	+	+	+	+	+	+	+	-
MZ291552	Escherichia phage vB_EcoM-UFV09	Tequatrovirus	Tevenvirinae	Straboviridae	+	+	+	+	+	+	+	-
OK076929	Escherichia phage vB_EcoM_C2-3	Tequatrovirus	Tevenvirinae	Straboviridae	+	+	+	+	+	+	+	-
OQ466432	Escherichia phage ADUt	Tequatrovirus	Tevenvirinae	Straboviridae	+	+	+	+	+	+	+	-
OQ378934	Escherichia phage LH2	Tequatrovirus	Tevenvirinae	Straboviridae	+	+	+	+	+	+	+	-
KM606995	Enterobacteria phage RB5	Tequatrovirus	Tevenvirinae	Straboviridae	+	+	+	+	+	+	+	-
PP400787	Escherichia phage FL23	Tequatrovirus	Tevenvirinae	Straboviridae	+	+	+	+	+	+	+	-
NC_054931	Escherichia phage T2	Tequatrovirus	Tevenvirinae	Straboviridae	+	+	+	+	+	+	+	-
MZ726795	Escherichia phage vB_EcoM_ASO78A	Tequatrovirus	Tevenvirinae	Straboviridae	+	+	+	+	+	+	+	-
NC_054915	Escherichia phage vB_EcoM_G8	Tequatrovirus	Tevenvirinae	Straboviridae	+	+	+	+	+	+	+	-
OP172785	Escherichia phage ECO07P2	Tequatrovirus	Tevenvirinae	Straboviridae	+	+	+	+	+	+	+	-
OL960581	Escherichia phage vB_EcoM_SA20RB	Tequatrovirus	Tevenvirinae	Straboviridae	+	+	+	+	+	+	+	-
MZ234053	Escherichia phage vB_EcoM-PM136	Tequatrovirus	Tevenvirinae	Straboviridae	+	+	+	+	+	+	+	-
NC_054905	Enterobacteria phage Kha5h	Tequatrovirus	Tevenvirinae	Straboviridae	+	+	+	+	+	+	+	-
MN022785	Escherichia phage VEc20	Tequatrovirus	Tevenvirinae	Straboviridae	+	+	+	+	+	+	+	-
NC_012638	Escherichia phage RB14	Tequatrovirus	Tevenvirinae	Straboviridae	+	+	+	+	+	+	+	-
NC_025419	Enterobacteria phage RB3	Tequatrovirus	Tevenvirinae	Straboviridae	+	+	+	+	+	+	+	-
OQ223305	Escherichia phage EO1	Tequatrovirus	Tevenvirinae	Straboviridae	+	+	+	+	+	+	+	-
MZ234027	Escherichia phage vB_EcoM-CHD2BS1	Tequatrovirus	Tevenvirinae	Straboviridae	+	+	+	+	+	+	+	-
NC_054913	Escherichia phage F2	Tequatrovirus	Tevenvirinae	Straboviridae	+	+	+	+	+	+	+	-
NC_008515	Escherichia phage RB32	Tequatrovirus	Tevenvirinae	Straboviridae	+	+	+	+	+	+	+	-
MZ501050	Escherichia phage AndreasVesalius	Tequatrovirus	Tevenvirinae	Straboviridae	+	+	+	+	+	+	+	-
KM607001	Enterobacteria phage RB33	Tequatrovirus	Tevenvirinae	Straboviridae	+	+	+	+	+	+	+	-
MN508618	Escherichia phage ES26	Tequatrovirus	Tevenvirinae	Straboviridae	+	+	+	+	+	+	+	-
MW883059	Escherichia phage vB_EcoM_SYGD1	Tequatrovirus	Tevenvirinae	Straboviridae	+	+	+	+	+	+	+	-
MZ234030	Escherichia phage vB_EcoM-CHD16UKE1	Tequatrovirus	Tevenvirinae	Straboviridae	+	+	+	+	+	+	+	-
OV877085	Escherichia phage UGKSEcP1	Tequatrovirus	Tevenvirinae	Straboviridae	+	+	+	+	+	+	+	-
KJ477685	Enterobacteria phage T4 strain 147	Tequatrovirus	Tevenvirinae	Straboviridae	+	+	+	+	+	+	+	-
MZ501089	Escherichia phage KarlGJung	Tequatrovirus	Tevenvirinae	Straboviridae	+	+	+	+	+	+	+	-
OR352950	Escherichia phage AV120	Tequatrovirus	Tevenvirinae	Straboviridae	+	+	+	+	+	+	+	-
OK272484	Escherichia phage JLBYU22	Tequatrovirus	Tevenvirinae	Straboviridae	+	+	+	+	+	+	+	-
MK327928	Escherichia phage vB_EcoM_G2133	Tequatrovirus	Tevenvirinae	Straboviridae	+	+	+	+	+	+	+	-
NC_054934	Escherichia phage teqskov	Tequatrovirus	Tevenvirinae	Straboviridae	+	+	+	+	+	+	+	-
PP328843	Escherichia phage 215Ecol030PP	Tequatrovirus	Tevenvirinae	Straboviridae	+	+	+	+	+	+	+	-
MZ234036	Escherichia phage vB_EcoM-G3F8	Tequatrovirus	Tevenvirinae	Straboviridae	+	+	+	+	+	+	+	-
NC_054914	Escherichia phage vB_EcoM-fFiEco06	Tequatrovirus	Tevenvirinae	Straboviridae	+	+	+	+	+	+	+	-
MT968995	Escherichia phage vB_EcoM_WL-3	Tequatrovirus	Tevenvirinae	Straboviridae	+	+	+	+	+	+	+	-
NC_054907	Enterobacteria phage T6 DNA	Tequatrovirus	Tevenvirinae	Straboviridae	+	+	+	+	+	+	+	-
HM137666	Enterobacteria phage T4T	Tequatrovirus	Tevenvirinae	Straboviridae	+	+	+	+	+	+	+	-
MZ501052	Escherichia phage AugustSocin	Tequatrovirus	Tevenvirinae	Straboviridae	+	+	+	+	+	+	+	-
KM607002	Enterobacteria phage RB55	Tequatrovirus	Tevenvirinae	Straboviridae	+	+	+	+	+	+	+	-
OR539217	Escherichia phage vB-Eco-KMB22	Tequatrovirus	Tevenvirinae	Straboviridae	+	+	+	+	+	+	+	-
NC_054904	Enterobacteria phage vB_EcoM_IME340	Tequatrovirus	Tevenvirinae	Straboviridae	+	+	+	+	+	+	+	-
OR769032	Escherichia phage JoYop	Tequatrovirus	Tevenvirinae	Straboviridae	+	+	+	+	+	+	+	-
MZ753803	Escherichia phage U115	Tequatrovirus	Tevenvirinae	Straboviridae	+	+	+	+	+	+	+	-
MK327944	Escherichia phage vB_EcoM_G2540-3	Tequatrovirus	Tevenvirinae	Straboviridae	+	+	+	+	+	+	+	-
OW536688	Escherichia phage vB_EcoM_KMB26 isolate F517VP	Tequatrovirus	Tevenvirinae	Straboviridae	+	+	+	+	+	+	+	-
LR990704	Escherichia phage vB_Eco_NR1	Tequatrovirus	Tevenvirinae	Straboviridae	+	+	+	+	+	+	+	-
MT682710	Escherichia phage vB_EcoM_FT	Tequatrovirus	Tevenvirinae	Straboviridae	+	+	+	+	+	+	+	-
MK327937	Escherichia phage vB_EcoM_G10400	Tequatrovirus	Tevenvirinae	Straboviridae	+	+	+	+	+	+	+	-
OR880646	Escherichia phage ECP2301	Tequatrovirus	Tevenvirinae	Straboviridae	+	+	+	+	+	+	+	-
KM606996	Enterobacteria phage RB6	Tequatrovirus	Tevenvirinae	Straboviridae	+	+	+	+	+	+	+	-
OL631483	Escherichia phage ECML-363	Tequatrovirus	Tevenvirinae	Straboviridae	+	+	+	+	+	+	+	-
OP557970	Escherichia phage ph0021	Tequatrovirus	Tevenvirinae	Straboviridae	+	+	+	+	+	+	+	-
MK327940	Escherichia phage vB_EcoM_G29	Tequatrovirus	Tevenvirinae	Straboviridae	+	+	+	+	+	+	+	-
OQ721911	Escherichia phage vB_VIPECOOM03	Tequatrovirus	Tevenvirinae	Straboviridae	+	+	+	+	+	+	+	-
NC_027983	Enterobacteria phage AR1 DNA	Tequatrovirus	Tevenvirinae	Straboviridae	+	+	+	+	+	+	+	-
MZ234018	Escherichia phage vB_EcoM-101117BS1	Tequatrovirus	Tevenvirinae	Straboviridae	+	+	+	+	+	+	+	-
KM606998	Enterobacteria phage RB9	Tequatrovirus	Tevenvirinae	Straboviridae	+	+	+	+	+	+	+	-
OQ689735	Escherichia phage 4E10	Tequatrovirus	Tevenvirinae	Straboviridae	+	+	+	+	+	+	+	-
OR062944	Escherichia phage 303Ecol101PP	Tequatrovirus	Tevenvirinae	Straboviridae	+	+	+	+	+	+	+	-
MK373786	Escherichia phage vB_EcoM_R5505	Tequatrovirus	Tevenvirinae	Straboviridae	+	+	+	+	+	+	+	-
NC_027979	Enterobacteria phage RB68	Tequatrovirus	Tevenvirinae	Straboviridae	+	+	+	+	+	+	+	-
NC_054918	Escherichia phage vB_EcoM_G4498	Tequatrovirus	Tevenvirinae	Straboviridae	+	+	+	+	+	+	+	-
OM339528	Enterobacteria phage SV76	Tequatrovirus	Tevenvirinae	Straboviridae	+	+	+	+	+	+	+	-
NC_054929	Escherichia phage PE37	Tequatrovirus	Tevenvirinae	Straboviridae	+	+	+	+	+	+	+	-
MW749001	Escherichia phage vB_EcoM_Kelasse	Tequatrovirus	Tevenvirinae	Straboviridae	+	+	+	+	+	+	+	-
OZ035850	Escherichia phage vB_Eco_TB37	Tequatrovirus	Tevenvirinae	Straboviridae	+	+	+	+	+	+	+	-
OQ721910	Escherichia phage vB_VIPECOOM02	Tequatrovirus	Tevenvirinae	Straboviridae	+	+	+	+	+	+	+	-
NC_054921	Escherichia phage vB_EcoM_IME537	Tequatrovirus	Tevenvirinae	Straboviridae	+	+	+	+	+	+	+	-
OR062527	Escherichia phage vB_EcoM_11B_SA_NWU	Tequatrovirus	Tevenvirinae	Straboviridae	+	+	+	+	+	+	+	-
PP400788	Escherichia phage FL33	Tequatrovirus	Tevenvirinae	Straboviridae	+	+	+	+	+	+	+	-
NC_054917	Escherichia phage vB_EcoM_G50	Tequatrovirus	Tevenvirinae	Straboviridae	+	+	+	+	+	+	+	-
OR352951	Escherichia phage AV121	Tequatrovirus	Tevenvirinae	Straboviridae	+	+	+	+	+	+	+	-
LN881733	Escherichia phage slur08	Tequatrovirus	Tevenvirinae	Straboviridae	+	+	+	+	+	+	+	-
NC_031047	Escherichia phage HY03	Tequatrovirus	Tevenvirinae	Straboviridae	+	+	+	+	+	+	+	-
MT884006	Escherichia phage vb_EcoM_bov9_1	Tequatrovirus	Tevenvirinae	Straboviridae	+	+	+	+	+	+	+	-
MT884007	Escherichia phage vb_EcoM_bov10K1	Tequatrovirus	Tevenvirinae	Straboviridae	+	+	+	+	+	+	+	-
OQ446694	Escherichia phage Killian	Tequatrovirus	Tevenvirinae	Straboviridae	+	+	+	+	+	+	+	-
MK327936	Escherichia phage vB_EcoM_G2540	Tequatrovirus	Tevenvirinae	Straboviridae	+	+	+	+	+	+	+	-
OR062946	Escherichia phage 310Ecol104PP	Tequatrovirus	Tevenvirinae	Straboviridae	+	+	+	+	+	+	+	-
NC_054906	Enterobacteria phage RB18	Tequatrovirus	Tevenvirinae	Straboviridae	+	+	+	+	+	+	+	-
MT682709	Escherichia phage vB_EcoM_SP1	Tequatrovirus	Tevenvirinae	Straboviridae	+	+	+	+	+	+	+	-
PP500713	Escherichia phage EC.W15-4	Tequatrovirus	Tevenvirinae	Straboviridae	+	+	+	+	+	+	+	-
NC_019505	Escherichia phage wV7	Tequatrovirus	Tevenvirinae	Straboviridae	+	+	+	+	+	+	+	-
MK977694	Escherichia phage vB_EcoM-Sa45lw	Tequatrovirus	Tevenvirinae	Straboviridae	+	+	+	+	+	+	+	-
MZ234038	Escherichia phage vB_EcoM-G3F10	Tequatrovirus	Tevenvirinae	Straboviridae	+	+	+	+	+	+	+	-
OQ599309	Escherichia phage 107	Tequatrovirus	Tevenvirinae	Straboviridae	+	+	+	+	+	+	+	-
MZ234040	Escherichia phage vB_EcoM-G3G7	Tequatrovirus	Tevenvirinae	Straboviridae	+	+	+	+	+	+	+	-
NC_041919	Escherichia phage HP3	Tequatrovirus	Tevenvirinae	Straboviridae	+	+	+	+	+	+	+	-
OQ349392	Escherichia phage KIT06	Tequatrovirus	Tevenvirinae	Straboviridae	+	+	+	+	+	+	+	-
MZ234013	Escherichia phage vB_EcoM-101112UKE3-1	Tequatrovirus	Tevenvirinae	Straboviridae	+	+	+	+	+	+	+	-
MN895436	Escherichia phage teqsoen	Tequatrovirus	Tevenvirinae	Straboviridae	+	+	+	+	+	+	+	-
KM606999	Enterobacteria phage RB10	Tequatrovirus	Tevenvirinae	Straboviridae	+	+	+	+	+	+	+	-
NC_042130	Escherichia phage slur04	Tequatrovirus	Tevenvirinae	Straboviridae	+	+	+	+	+	+	+	-
OL770073	Escherichia phage vB_EcoM-RPN226	Tequatrovirus	Tevenvirinae	Straboviridae	+	+	+	+	+	+	+	-
OP172788	Escherichia phage ECO07P5	Tequatrovirus	Tevenvirinae	Straboviridae	+	+	+	+	+	+	+	-
MZ502380	Escherichia phage vB_EcoM_Nami	Tequatrovirus	Tevenvirinae	Straboviridae	+	+	+	+	+	+	+	-
NC_054919	Escherichia phage vB_EcoM_G4507	Tequatrovirus	Tevenvirinae	Straboviridae	+	+	+	+	+	+	+	-
MZ501066	Escherichia phage FriedrichMiescher	Tequatrovirus	Tevenvirinae	Straboviridae	+	+	+	+	+	+	+	-
LR597657	Escherichia phage T4_ev240	Tequatrovirus	Tevenvirinae	Straboviridae	+	+	+	+	+	+	+	-
NC_028927	Escherichia phage slur02	Tequatrovirus	Tevenvirinae	Straboviridae	+	+	+	+	+	+	+	-
OQ721909	Escherichia phage vB_VIPECOOM01	Tequatrovirus	Tevenvirinae	Straboviridae	+	+	+	+	+	+	+	-
NC_027349	Escherichia phage HY01	Tequatrovirus	Tevenvirinae	Straboviridae	+	+	+	+	+	+	+	-
LN881734	Escherichia phage slur11	Tequatrovirus	Tevenvirinae	Straboviridae	+	+	+	+	+	+	+	-
PP355090	Escherichia phage 232Ecol030PP	Tequatrovirus	Tevenvirinae	Straboviridae	+	+	+	+	+	+	+	-
MZ234037	Escherichia phage vB_EcoM-G3F9	Tequatrovirus	Tevenvirinae	Straboviridae	+	+	+	+	+	+	+	-
NC_028780	Escherichia phage slur07	Tequatrovirus	Tevenvirinae	Straboviridae	+	+	+	+	+	+	+	-
MN508614	Escherichia phage ES12	Tequatrovirus	Tevenvirinae	Straboviridae	+	+	+	+	+	+	+	-
LN881737	Escherichia phage slur13	Tequatrovirus	Tevenvirinae	Straboviridae	+	+	+	+	+	+	+	-
MZ501096	Escherichia phage Paracelsus	Tequatrovirus	Tevenvirinae	Straboviridae	+	+	+	+	+	+	+	-
OR539220	Escherichia phage vB-Eco-KMB40	Tequatrovirus	Tevenvirinae	Straboviridae	+	+	+	+	+	+	+	-
MZ502379	Escherichia phage vB_EcoM_Shinka	Tequatrovirus	Tevenvirinae	Straboviridae	+	+	+	+	+	+	+	-
PP359696	Escherichia phage Ge15	Tequatrovirus	Tevenvirinae	Straboviridae	+	+	+	+	+	+	+	-
NC_012635	Enterobacteria phage RB51	Tequatrovirus	Tevenvirinae	Straboviridae	+	+	+	+	+	+	+	-
OK275722	Escherichia phage HP3.1	Tequatrovirus	Tevenvirinae	Straboviridae	+	+	+	+	+	+	+	-
MZ436830	Escherichia phage JK1	Tequatrovirus	Tevenvirinae	Straboviridae	+	+	+	+	+	+	+	-
MT630408	Enterobacteria phage phiC600P9	Tequatrovirus	Tevenvirinae	Straboviridae	+	+	+	+	+	+	+	-
MZ501113	Escherichia phage WilhelmHis	Tequatrovirus	Tevenvirinae	Straboviridae	+	+	+	+	+	+	+	-
MK327945	Escherichia phage vB_EcoM_G4500	Tequatrovirus	Tevenvirinae	Straboviridae	+	+	+	+	+	+	+	-
MZ234051	Escherichia phage vB_EcoM-PM108	Tequatrovirus	Tevenvirinae	Straboviridae	+	+	+	+	+	+	+	-
OR525702	Escherichia phage vB-Eco-KMB23	Tequatrovirus	Tevenvirinae	Straboviridae	+	+	+	+	+	+	+	-
MN508616	Escherichia phage ES19	Tequatrovirus	Tevenvirinae	Straboviridae	+	+	+	+	+	+	+	-
NC_055831	Phage NBEco003	Tequatrovirus	Tevenvirinae	Straboviridae	+	+	+	+	+	+	+	-
OR757453	Escherichia phage BYEP01	Tequatrovirus	Tevenvirinae	Straboviridae	+	+	+	+	+	+	+	-
NC_042129	Escherichia phage slur03	Tequatrovirus	Tevenvirinae	Straboviridae	+	+	+	+	+	+	+	-
KM607003	Enterobacteria phage RB59	Tequatrovirus	Tevenvirinae	Straboviridae	+	+	+	+	+	+	+	-
OZ035849	Escherichia phage vB_Eco_BGP	Tequatrovirus	Tevenvirinae	Straboviridae	+	+	+	+	+	+	+	-
MT764206	Escherichia phage JEP6	Tequatrovirus	Tevenvirinae	Straboviridae	+	+	+	+	+	+	+	-
MT932213	Escherichia phage VEc74	Tequatrovirus	Tevenvirinae	Straboviridae	+	+	+	+	+	+	+	-
NC_054923	Escherichia phage KIT03	Tequatrovirus	Tevenvirinae	Straboviridae	+	+	+	+	+	+	+	-
OQ067376	Escherichia phage a51	Tequatrovirus	Tevenvirinae	Straboviridae	+	+	+	+	+	+	+	-
MZ170040	Escherichia phage vB_EcoM_FJ1	Tequatrovirus	Tevenvirinae	Straboviridae	+	+	+	+	+	+	+	-
NC_054924	Escherichia phage vB_EcoM_Lutter	Tequatrovirus	Tevenvirinae	Straboviridae	+	+	+	+	+	+	+	-
PP400786	Escherichia phage FL12	Tequatrovirus	Tevenvirinae	Straboviridae	+	+	+	+	+	+	+	-
PP400785	Escherichia phage FL08	Tequatrovirus	Tevenvirinae	Straboviridae	+	+	+	+	+	+	+	-
NC_054925	Escherichia phage vB_EcoM_NBG2	Tequatrovirus	Tevenvirinae	Straboviridae	+	+	+	+	+	+	+	-
OK331996	Escherichia phage vB_EcoM-G157lw	Tequatrovirus	Tevenvirinae	Straboviridae	+	+	+	+	+	+	+	-
MZ501098	Escherichia phage PaulHMueller	Tequatrovirus	Tevenvirinae	Straboviridae	+	+	+	+	+	+	+	-
NC_031030	Escherichia phage UFV-AREG1	Tequatrovirus	Tevenvirinae	Straboviridae	+	+	+	+	+	+	+	-
OY720021	Escherichia phage vB_Eco_Solly	Tequatrovirus	Tevenvirinae	Straboviridae	+	+	+	+	+	+	+	-
NC_054912	Escherichia phage vB_EcoM_F1	Tequatrovirus	Tevenvirinae	Straboviridae	+	+	+	+	+	+	+	-
NC_054922	Escherichia phage vB_EcoM_KAW1E185	Tequatrovirus	Tevenvirinae	Straboviridae	+	+	+	+	+	+	+	-
OP172784	Escherichia phage ECO07P1	Tequatrovirus	Tevenvirinae	Straboviridae	+	+	+	+	+	+	+	-
OP172787	Escherichia phage ECO07P4	Tequatrovirus	Tevenvirinae	Straboviridae	+	+	+	+	+	+	+	-
PP274704	Escherichia phage ECp13	Tequatrovirus	Tevenvirinae	Straboviridae	+	+	+	+	+	+	+	-
MN508617	Escherichia phage ES21	Tequatrovirus	Tevenvirinae	Straboviridae	+	+	+	+	+	+	+	-
MZ234041	Escherichia phage vB_EcoM-PM105	Tequatrovirus	Tevenvirinae	Straboviridae	+	+	+	+	+	+	+	-
OR352952	Escherichia phage AV122	Tequatrovirus	Tevenvirinae	Straboviridae	+	+	+	+	+	+	+	-
MK327929	Escherichia phage D5505	Tequatrovirus	Tevenvirinae	Straboviridae	+	+	+	+	+	+	+	-
OR539221	Escherichia phage vB-Eco-KMB42	Tequatrovirus	Tevenvirinae	Straboviridae	+	+	+	+	+	+	+	-
PP355091	Escherichia phage 235Ecol030PP	Tequatrovirus	Tevenvirinae	Straboviridae	+	+	+	+	+	+	+	-
NC_054920	Escherichia phage vB_EcoM_G9062	Tequatrovirus	Tevenvirinae	Straboviridae	+	+	+	+	+	+	+	-
OP168898	Escherichia phage ZCEC14	Tequatrovirus	Tevenvirinae	Straboviridae	+	+	+	+	+	+	+	-
OY720014	Escherichia phage vB_Eco_QOTSP	Tequatrovirus	Tevenvirinae	Straboviridae	+	+	+	+	+	+	+	-
MZ065353	Escherichia virus KFS-EC3	Tequatrovirus	Tevenvirinae	Straboviridae	+	+	+	+	+	+	+	-
MZ234039	Escherichia phage vB_EcoM-G3G6	Tequatrovirus	Tevenvirinae	Straboviridae	+	+	+	+	+	+	+	-
OP172786	Escherichia phage ECO07P3	Tequatrovirus	Tevenvirinae	Straboviridae	+	+	+	+	+	+	+	-
MW286157	Escherichia phage vB_EcoM-BECP11	Tequatrovirus	Tevenvirinae	Straboviridae	+	+	+	+	+	+	+	-
MZ189262	Escherichia phage W143	Tequatrovirus	Tevenvirinae	Straboviridae	+	+	+	+	+	+	+	-
OV876900	Escherichia phage UGKSEcP2	Tequatrovirus	Tevenvirinae	Straboviridae	+	+	+	+	+	+	+	-
OP856590	Escherichia phage Ec_MI-02	Tequatrovirus	Tevenvirinae	Straboviridae	+	+	+	+	+	+	+	-
OR906198	Escherichia phage BP32	Tequatrovirus	Tevenvirinae	Straboviridae	+	+	+	+	+	+	+	-
NC_054935	Escherichia phage YUEEL01	Tequatrovirus	Tevenvirinae	Straboviridae	+	+	+	+	+	+	+	-
MZ234034	Escherichia phage vB_EcoM-G3F6	Tequatrovirus	Tevenvirinae	Straboviridae	+	+	+	+	+	+	+	-
ON229909	Escherichia phage vB_EcoM_CE1	Tequatrovirus	Tevenvirinae	Straboviridae	+	+	+	+	+	+	+	-
OP572230	Escherichia phage vB_EcoM-UFV05	Tequatrovirus	Tevenvirinae	Straboviridae	+	+	+	+	+	+	+	-
OP555980	Escherichia phage vB_EcoM-UFV06	Tequatrovirus	Tevenvirinae	Straboviridae	+	+	+	+	+	+	+	-
MZ501067	Escherichia phage FriedrichZschokke	Tequatrovirus	Tevenvirinae	Straboviridae	+	+	+	+	+	+	+	-
LC620505	Escherichia phage NiC89 DNA	Tequatrovirus	Tevenvirinae	Straboviridae	+	+	+	+	+	+	+	-
NC_019503	Enterobacteria phage ime09	Tequatrovirus	Tevenvirinae	Straboviridae	+	+	+	+	+	+	+	-
KJ477684	Enterobacteria phage T4 strain wild	Tequatrovirus	Tevenvirinae	Straboviridae	+	+	+	+	+	+	+	-
OK148441	Escherichia phage MLP2	Tequatrovirus	Tevenvirinae	Straboviridae	+	+	+	+	+	+	+	-
OQ174500	Escherichia phage REP1	Tequatrovirus	Tevenvirinae	Straboviridae	+	+	+	+	+	+	+	-
OR539219	Escherichia phage vB-Eco-KMB39	Tequatrovirus	Tevenvirinae	Straboviridae	+	+	+	+	+	+	+	-
MG781191	Escherichia phage vB_EcoM-fHoEco02	Tequatrovirus	Tevenvirinae	Straboviridae	+	+	+	+	+	+	+	-
MZ234052	Escherichia phage vB_EcoM-PM133	Tequatrovirus	Tevenvirinae	Straboviridae	+	+	+	+	+	+	+	-
KR233165	Escherichia phage PEC04	Tequatrovirus	Tevenvirinae	Straboviridae	+	+	+	+	+	+	+	-
OK272476	Escherichia phage JLBYU24	Tequatrovirus	Tevenvirinae	Straboviridae	+	+	+	+	+	+	+	-
OQ174503	Escherichia phage REP4	Tequatrovirus	Tevenvirinae	Straboviridae	+	+	+	+	+	+	+	-
OL956808	Escherichia phage vB_EcoM-S1P5QW	Tequatrovirus	Tevenvirinae	Straboviridae	+	+	+	+	+	+	+	-
OQ067375	Escherichia phage a48	Tequatrovirus	Tevenvirinae	Straboviridae	+	+	+	+	+	+	+	-
MZ501046	Escherichia phage AdolfPortmann	Tequatrovirus	Tevenvirinae	Straboviridae	+	+	+	+	+	+	+	-
OL310488	Escherichia phage EC101	Tequatrovirus	Tevenvirinae	Straboviridae	+	+	+	+	+	+	+	-
OQ992558	Escherichia phage L14	Tequatrovirus	Tevenvirinae	Straboviridae	+	+	+	+	+	+	+	-
MZ170041	Escherichia phage vB_EcoM_FN	Tequatrovirus	Tevenvirinae	Straboviridae	+	+	+	+	+	+	+	-
NC_019399	Enterobacteria phage vB_EcoM_ACG-C40	Tequatrovirus	Tevenvirinae	Straboviridae	+	+	+	+	+	+	+	-
PP418986	Escherichia phage UPWr_E2	Tequatrovirus	Tevenvirinae	Straboviridae	+	+	+	+	+	+	+	-
NC_054933	Escherichia phage teqhad	Tequatrovirus	Tevenvirinae	Straboviridae	+	+	+	+	+	+	+	-
OL960580	Escherichia phage vB_EcoM_SA21RB	Tequatrovirus	Tevenvirinae	Straboviridae	+	+	+	+	+	+	+	-
PP418987	Escherichia phage UPWr_E4	Tequatrovirus	Tevenvirinae	Straboviridae	+	+	+	+	+	+	+	-
OR327750	Escherichia phage KK4	Tequatrovirus	Tevenvirinae	Straboviridae	+	+	+	+	+	+	+	-
OQ067373	Escherichia phage a15	Tequatrovirus	Tevenvirinae	Straboviridae	+	+	+	+	+	+	+	-
NC_054926	Escherichia phage vB_EcoM_OE5505	Tequatrovirus	Tevenvirinae	Straboviridae	+	+	+	+	+	+	+	-
MZ501106	Escherichia phage TadeuszReichstein	Tequatrovirus	Tevenvirinae	Straboviridae	+	+	+	+	+	+	+	-
MZ234043	Escherichia phage vB_EcoM-PM123	Tequatrovirus	Tevenvirinae	Straboviridae	+	+	+	+	+	+	+	-
NC_025448	Enterobacteria phage RB27	Tequatrovirus	Tevenvirinae	Straboviridae	+	+	+	+	+	+	+	-
NC_054910	Escherichia phage EcNP1	Tequatrovirus	Tevenvirinae	Straboviridae	+	+	+	+	+	+	+	-
OK274152	Escherichia phage APTC-EC-2A	Tequatrovirus	Tevenvirinae	Straboviridae	+	+	+	+	+	+	+	-
OQ174501	Escherichia phage REP2	Tequatrovirus	Tevenvirinae	Straboviridae	+	+	+	+	+	+	+	-
MZ417521	Escherichia phage 132	Tequatrovirus	Tevenvirinae	Straboviridae	+	+	+	+	+	+	+	-
OQ174502	Escherichia phage REP3	Tequatrovirus	Tevenvirinae	Straboviridae	+	+	+	+	+	+	+	-
ON645936	Escherichia phage N2	Tequatrovirus	Tevenvirinae	Straboviridae	+	+	+	+	+	+	+	-
MN895435	Escherichia phage teqhal	Tequatrovirus	Tevenvirinae	Straboviridae	+	+	+	+	+	+	+	-
MK373775	Escherichia phage vB_EcoM_WFK	Tequatrovirus	Tevenvirinae	Straboviridae	+	+	+	+	+	+	+	-
NC_054930	Escherichia phage PP01	Tequatrovirus	Tevenvirinae	Straboviridae	+	+	+	+	+	+	+	-
OQ944321	Escherichia phage GADU22	Tequatrovirus	Tevenvirinae	Straboviridae	+	+	+	+	+	+	+	-
OP870144	Escherichia phage vB_Eco_F25	Tequatrovirus	Tevenvirinae	Straboviridae	+	+	+	+	+	+	+	-
NC_055741	Enterobacteria phage vB_EcoM_IME339	Tequatrovirus	Tevenvirinae	Straboviridae	+	+	+	+	+	+	+	-
OK272473	Escherichia phage JLBYU31	Tequatrovirus	Tevenvirinae	Straboviridae	+	+	+	+	+	+	+	-
OL870317	Escherichia phage UTI-E4	Tequatrovirus	Tevenvirinae	Straboviridae	+	+	+	+	+	+	+	-
NC_054902	Enterobacteria phage Aplg8	Tequatrovirus	Tevenvirinae	Straboviridae	+	+	+	+	+	+	+	-
MZ234035	Escherichia phage vB_EcoM-G3F7	Tequatrovirus	Tevenvirinae	Straboviridae	+	+	+	+	+	+	+	-
